# Supplementary material for: Comparison of Nanostring nCounter® Data on FFPE Colon Cancer Samples and Affymetrix Microarray Data on Matched Frozen Tissues
Source: PLoS One. 2016 May 13;11(5):e0153784. doi: 10.1371/journal.pone.0153784 (PMC4866771; doi:10.1371/journal.pone.0153784)
Supplement: S2 Table — (CSV) [file pone.0153784.s004.csv]

Gene symbol	source	Probepair.NSID	description	expression in recurrence/metastasis
ADO	Barrier06	NM_032804.5:2145	2-aminoethanethiol (cysteamine) dioxygenase, aka. chromosome 10 open reading frame 22	up
B4GALT1	Barrier06	NM_001497.3:1270	UDP-Gal	up
CALR	Barrier06	NM_004343.2:965	calreticulin, binds misforded proteins in ER to prevent transport to Golgi	down
CDC42	Barrier06	NM_001039802.1:1790	Rho-subfamily protein	DOWN
H3F3B	Barrier06	NM_005324.3:2589	H3 histone, family 3A	down
IGFBP5	Barrier06	NM_000599.3:3320	Insulin-like growth factor binding protein 5	Down
MASP1	Barrier06	NM_139125.2:330	mannan-binding lectin serine protease 1 (C4/C2 activating component of Ra-reactive factor)	down
MORC4	Barrier06	NM_024657.3:1400	zinc finger, CW-type with coiled-coil domain 2	up
PMS2L2	Barrier06	XR_042167.1:24	postmeiotic segregation increased 2-like 2	up
RPL27A	Barrier06	NM_000990.4:2405	ribosomal protein L27a	down
RPLP2	Barrier06	NM_001004.3:186	ribosomal protein, large P2	down
RPS11	Barrier06	NM_001015.3:105	ribosomal protein S11	down
RPS19	Barrier06	NM_001022.3:15	ribosomal protein S19	down
SET	Barrier06	NM_003011.3:2510	SET translocation (myeloid leukemia-associated)	down
SUMO2	Barrier06	NM_006937.3:37	SMT3 suppressor of mif two 3 homolog 2	down
TNFRSF1A	Barrier06	NM_001065.2:515	TNF receptor superfamily, member 1A	up
TTC13	Barrier06	NM_024525.3:370	tetratricopeptide repeat domain 13	up
CTSC	Coloprint	NM_001114173.1:260	cathepsin C
CYFIP2	Coloprint	NM_001037332.2:4990	cytoplasmic FMR1 interacting protein 2
IL2RA	Coloprint	NM_000417.1:1000	IL2 receptor, alpha
IL2RB	Coloprint	NM_000878.2:1980	IL2 receptor, beta
LAMA3	Coloprint	NM_000227.3:4260	laminin, alpha 3
LIF	Coloprint	NM_002309.2:180	Leukemia inhibitory factor (cholinergic differentiation factor)
MCTP1	Coloprint	NM_024717.4:1005	Ca2+ binding transmembrane protein
PIM3	Coloprint	NM_001001852.2:2060	Pim-3 oncogene
PLIN3	Coloprint	NM_001164194.1:2170	Mannose-6-phosphate receptor binding protein 1
PPARA	Coloprint	NM_001001928.2:5220	peroxixome proliferator-activagted receptor alpha
PYROXD1	Coloprint	NM_024854.3:1048	pyridine nucleotide-disulphide oxidoreductase domain 1
THNSL2	Coloprint	NM_018271.3:340	threonine synthase like 2
ZBED4	Coloprint	NM_014838.2:4410	zinc finger, BED-type containing 4
AXIN2	Eschrich05	NM_004655.3:1035	axin-like protein, axis inhibition protein, conductin	up (cancer v mucosa) (Yeatman)
CHI3L2	Eschrich05	NM_004000.2:1195	Chitinase precursor; chondrocyte protein 39	up
CLK2	Eschrich05	NM_003993.2:455	simialr to CDC-like kinase 2	Down
DACT1	Eschrich05	NM_001079520.1:3350	Hepatocellular carcinoma novel gene-3 protein, DAPPER1, antagonist of beta-catenin	up
DIFF33	Eschrich05	NM_006811.2:185	Diff33 protein homologue	up
FCGR2B	Eschrich05	NM_001002273.1:870	Fc-gamma RIIb2, IgG Fc receptor	up
HMP19	Eschrich05	NM_015980.3:365	P19 protein; HMP19 protein	up
INSIG2	Eschrich05	NM_016133.2:513	insulin-induced gene 2	UP
INSM1	Eschrich05	NM_002196.2:1980	Insulinoma-associated 1; bA470C13.2	up
MDG1	Eschrich05	NM_012328.1:380	Microvascular endothelial differentiation gene 1	up
NPAT	Eschrich05	NM_002519.2:550	nuclear protein ataxia-telangiectasia	up
NRG2	Eschrich05	NM_004883.1:1195	Neuregulin 2 isoform 4	Up
RAB35	Eschrich05	NM_001167606.1:435	Ray; small GTP binding protein RAB35	down
RAMP1	Eschrich05	NM_005855.2:200	G-protein receptor activity modifying protein 1	up
SIVA1	Eschrich05	NM_006427.2:325	SIVA1, apoptosis inducing factor, aka CD27BP	up
SPP1	Eschrich05	NM_000582.2:760	osteopontin	up
STX7	Eschrich05	NM_003569.2:660	Syntaxin 7	up
TNPO1	Eschrich05	NM_153188.1:1025	Transportin; karyopherin (importin) beta 2	up
TRP1	Eschrich05	NM_003304.4:290	translocation protein-1; Sec62, Dtrp1	up
FLJ12505	FLJ12505	NM_024749.3:1320	AA885478
ABP1	Fritzmann09	NM_001091.2:274	amiloride binding protein 1 (amine oxidase)	up
AHNAK2	Fritzmann09	NM_138420.2:16150	AHNAK nucleoprotein 2	up
ALDH9A1	Fritzmann09	NM_000696.3:610	aldehyde dehydrogenase 9 family, member A1	up
AMOTL2	Fritzmann09	NM_016201.2:3350	angiomotin like 2	down
ANXA3	Fritzmann09	NM_005139.2:1020	Annexin A3	up
APLP2	Fritzmann09	NM_001642.1:520	amyloid beta (A4) precursor-like protein 2	up
ATXN2	Fritzmann09	NM_002973.3:3050	ataxin 2	d
BRD3	Fritzmann09	NM_007371.3:2645	Bromodomain containing 3	down
BSG	Fritzmann09	NM_198590.1:1364	basigin (Ok blood group)	up
BTF3	Fritzmann09	NM_001037637.1:621	basic transcription factor 3	up
C5orf21	Fritzmann09	NM_032042.4:1170	chromosome 5 open reading frame 21	down
C6orf108	Fritzmann09	NM_199184.1:69	chromosome 6 open reading frame 108
CAMTA2	Fritzmann09	NM_015099.2:1573	calmodulin binding transcription activator 2	down
CASP6	Fritzmann09	NM_032992.2:360	caspase-6, apoptosis-related cysteine peptidasse	down
CCT3	Fritzmann09	NM_001008800.1:735	chaperonin containing TCP1, subunit 3	up
CD47	Fritzmann09	NM_001777.3:897	CD47	up
CKS2	Fritzmann09	NM_001827.1:195	CDC28 protein kinase regulatory subunit 2	up
COPS5	Fritzmann09	NM_006837.2:404	COP9 constitutive photomorphogenic homolog subunit 5 (Arabidopsis)	up
COX6B1	Fritzmann09	NM_001863.3:52	cytochrome c oxidase subunit Vib polypeptide 1 (ubiquitous)	up
CRKL	Fritzmann09	NM_005207.3:4420	v-crk sarcoma virus CT10 oncogene homolog (avian)-like	down
CYB5B	Fritzmann09	NM_030579.2:480	cytochrome b5 type B (outer mitochondrial membrane)	down
DDX3X	Fritzmann09	NM_001356.3:375	DEAD (Asp-Glu-Ala-Asp) box polypeptide 3, X-linked	down
DKFZP564O0823	Fritzmann09	NM_015393.2:3550	DKFZp564O0823 protein	down
DNAJA1	Fritzmann09	NM_001539.2:1338	DnaJ (Hsp40) homologue, subfamily A	up
DNAJC1	Fritzmann09	NM_022365.3:925	DnaJ (Hsp40) homologue, subfamily c	down
ENTPD6	Fritzmann09	NM_001247.2:1109	ectonucleoside triphosphate diphosphohydrolase 6 (putative)	down
FBL	Fritzmann09	NM_001436.3:883	fibrillarin	up
FOXO3	Fritzmann09	NM_001455.2:1860	forkhead box 03	UP, down in Fritzmann09
FRYL	Fritzmann09	NM_015030.1:875	furry homologue-like (drosophila)	down
FTH1	Fritzmann09	NM_002032.2:941	ferritin, heavy polypeptide	up
HERPUD1	Fritzmann09	NM_014685.2:1240	Homocysteine-inducible ER stress-inducible, ubiquitin-like domain member	up
HIST1H2AE	Fritzmann09	NM_021052.2:455	histone cluster 1, H2ae	up
HNRNPA2B1	Fritzmann09	NM_002137.3:435	heterogeneous nuclear ribonucleoprotein A2/B1	up
HNRNPC	Fritzmann09	NM_001077443.1:2969	heterogeneous nuclear ribonucleoprotein C (C1/C2)	up
HNRNPM	Fritzmann09	NM_005968.3:750	heterogeneous nuclear ribonucleoprotein M	up
HNRPA3	Fritzmann09	NM_194247.2:3726	heterogeneous nuclear ribonucleoprotein A3	up
HRASLS3	Fritzmann09	NM_007069.3:1155	HRAS-like suppressor 3	up
HSP90B1	Fritzmann09	NM_003299.1:160	heat shock protein 90kDa (Grp94)	up
INSIG1	Fritzmann09	NM_005542.3:1120	insulin-induced gene 1	up
JUND	Fritzmann09	NM_005354.4:955	jun D proto-oncogene	down
KANK1	Fritzmann09	NM_015158.2:1955	KN motif and ankyrin repeat domains	up
KLF7	Fritzmann09	NM_003709.2:945	Kruppel-like factor 7 (ubiquitous)	down
LRRFIP1	Fritzmann09	NM_004735.3:1058	leucine rich repeat (in FLII) interacting protein	up
LSR	Fritzmann09	NM_015925.5:803	lipolysis stimulated lipoprotein receptor	up
MAOA	Fritzmann09	NM_000240.2:200	monoamine oxidase A	down
MDK	Fritzmann09	NM_002391.3:112	midkine (neurite growth promoting factor 2)	up
MGST3	Fritzmann09	NM_004528.2:195	microsomal glutathione S-transferase 3	up
MNT	Fritzmann09	NM_020310.2:3675	MAX binding protein	down
MRPL12	Fritzmann09	NM_002949.2:317	mitochondrial ribosomal protein L12
MYCBP	Fritzmann09	NM_012333.3:215	MYC binding protein 2	down
NBR2	Fritzmann09	NR_003108.1:10	DKFZp564O0823 protein, neighbor of BRCA1	down
NDUFS2	Fritzmann09	NM_001166159.1:615	NADH dehydrogenase (ubiquinone) FeS protein 2 (49kDa) NADH coenzyme Q reductase	up
NFIL3	Fritzmann09	NM_005384.2:185	nuclear factor, interleukin 3 regulated	up
NME1	Fritzmann09	NM_000269.2:500	non-metastatic cells 1 protein	up
OGT	Fritzmann09	NM_181672.1:1080	O-linked N-acetylglucosamine (GlcNAc transferase (UDP-N-acetylglucosamine:polypeptide-N_acetylglucosaminyl transferase	down
PCK1	Fritzmann09	NM_002591.2:1870	phosphoenolpyruvate carboxykinase 1	up
PDZK1IP1	Fritzmann09	NM_005764.3:15	PDZK1 interacting protein	up
POLD2	Fritzmann09	NM_006230.1:505	Polymerase (DNA directed), delta 2 regulatory subunit 50kDa	down
POLR2H	Fritzmann09	NM_006232.2:317	Polymerase (RNA) II (DNA directed) polypeptide H, 14.5 kDa
PPL	Fritzmann09	NM_002705.4:2435	perplakin	up
PRSS23	Fritzmann09	NM_007173.4:3578	Protease, serine 23	up
PSMD4	Fritzmann09	NM_002810.2:0	proteomosme (prosome, macropain) 26S subunit, non-ATPase 4	up
PTPRD	Fritzmann09	NM_001040712.1:8465	protein tyrosine phosphatase, receptor type D
RABGGTB	Fritzmann09	NM_004582.2:750	Rab geranylgeranyltransferase, beta subunit	up
RBP1	Fritzmann09	NM_001130992.1:1235	retinol binding protein 1, cellular	up
RPL31	Fritzmann09	NM_000993.4:140	ribosomal protein 31	up
RPS12	Fritzmann09	NM_001016.3:93	ribosomal protein S12	up
RUNX1	Fritzmann09	NM_001754.4:635	Runt-related transcription factor 1	down
SAT1	Fritzmann09	NM_002970.1:293	spermidine/spermine N1-acetyltransferase I	down
SELENBP1	Fritzmann09	NM_003944.2:1425	Selenium binding protein 1	down
SLC25A13	Fritzmann09	NM_014251.2:955	solute carrier family 25, member 13 (citrin)	up
SLC7A7	Fritzmann09	NM_003982.2:810	solute carrier family 7 (cationic amino acid transporter, y+ system), member 7	up
STK3	Fritzmann09	NM_006281.1:1715	serine/threonine kinase 3 (STE20 homologue)	up
SYT17	Fritzmann09	NM_016524.2:1150	sulfotransferase family, cytosolic, 1A, phenol-preferring member 3	up
TAF7	Fritzmann09	NM_005642.2:85	TAF7 RNA polymerase II, TATA box binding protein (TBP)-associated factor, 55kDa	up
TARS	Fritzmann09	NM_152295.3:2145	throeonyl-tRNA synthetase	up	Down
TFF3	Fritzmann09	NM_003226.2:581	trefoil factor 3 (intestinal)	up
TMCC1	Fritzmann09	NM_001017395.2:330	transmembrane and coiled-coil domain family 1	down
TYMS	Fritzmann09	NM_001071.1:555	thioredoxin domain containing 13	up
XRCC5	Fritzmann09	NM_021141.3:832	X-ray repair complementing defective repair in Chinese hamster cells 5	down
YIPF3	Fritzmann09	NM_015388.2:755	Yip1 domain family, member 3	up
PPIB	Grade (III v II)	NM_000942.4:272	peptidylprolyl isomerase B (cyclophilin B)	down (III v II)
PPM1G	Grade (III v II)	NM_177983.1:340	Protein phosphatase 2, regulatory subunit C, gamma (Mg dependent, PP1G)
CLCA4	Grade07	NM_012128.3:1220	chloride channel, calcium activated, family member 4	down (cancer v mucosa)
CXCL10	Grade07	NM_001565.1:40	chemokine (CXC motif) ligand 10, secreted from monocytes, endothelial cells and fibroblasts in response to gamma IFN
DACH1	Grade07	NM_080759.4:2940	dachshund homolog 2	down
FABP1	Grade07	NM_001443.1:158	fatty acid binding protein 1, liver	down (cancer v mucosa)
HIST1H2AJ	Grade07	NM_021066.2:317	Histone 1, H2aj	up (cancer v mucosa)
HMGA1	Grade07	NM_145899.2:60	high mobility group AT-hook 1, transcript variant 5	up (cancer v mucosa)
IFITM1	Grade07	NM_003641.3:482	IFN-induced transmembrane protein	up (cancer v mucosa)
IGHG1	Grade07	BC092518.1:366	immunoglobulin heavy constant gamma 1 (Glm marker)	up (cancer v mucosa)
LCN2	Grade07	NM_005564.3:325	lipocalin 2 (oncogene 24p3)	up (cancer v mucosa)
MS4A12	Grade07	NM_001164470.1:385	Membrane-spanning 4-domains, subfamily A, Member 12	up (cancer v mucosa)
NRCAM	Grade07	NM_001037132.1:4955
PRV1	Grade07	NM_020406.2:2230	Polycythemia rubra vera 1, CD177	down (cancer v mucosa)
RPL36A	Grade07	NM_021029.4:0	Ribosomal protein L36A	up (cancer v mucosa)
RRM2	Grade07	NM_001034.1:1615	Ribonucleotide reductase M2 polypeptide	up (cancer v mucosa)
S100A11	Grade07	NM_005620.1:473	S100 calcium binding protein A11 (calgizzarin)	up (cancer v mucosa)	ecm
SLC12A2	Grade07	NM_001046.2:2715	Solute carrier family 12 (sodium/potassium/chloride transporters), member 2, CD27BP	up (cancer v mucosa)
AP2S1	Grade07 (III v II)	NM_021575.2:665	Adaptor-related protein complex 2, alpha 1 subunit, transcript var AP17	Down (III v II)
ARD1	Grade07 (III v II)	NM_138558.1:1550	ARD1 homologue, N-acetyltransferase (S. cerevisiae), nuclear gene encoding mitochondrial protein	Down (III v II)
ATP5J2	Grade07 (III v II)	NM_004889.2:375	ATP synthase, H+ transporting, mitochondrial FO complex,	Down (III v II)
C14orf156	Grade07 (III v II)	NM_031210.4:130	chromosome 14 open reading frame 156	Down (III v II)
CCT7	Grade07 (III v II)	NM_006429.3:1800	chaperonin containing TCP1, subunit 7	Down (III v II)
CDCA3	Grade07 (III v II)	NM_031299.4:825	cell division cycle associated 3	Down (III v II)
EIF2AK2	Grade07 (III v II)	NM_002759.1:1760	Eukaryotic translation initiation factor 2a kinase 2	Down (III v. II)
EIF3S2	Grade07 (III v II)	NM_003757.2:94	eukaryotic translation initiation factor 3, subunit 2	Down (III v. II)
GSTM1	Grade07 (III v II)	NM_000561.2:335	Glutathione S-transferase M1	down (III v II)
H2AFZ	Grade07 (III v II)	NM_002106.3:111	H2A histone family, member Z	down (III v II)
HRMT1L2	Grade07 (III v II)	NM_198319.2:64	HMT1 hnRNP methyltransferase-like 2 (S. cerevisiae)	down (III v II)
ICAM1	Grade07 (III v II)	NM_000201.1:1990	intracellular adhesion molecule 1 (CD54), human rhinovirus receptor	down (III v II)
KHSRP	Grade07 (III v II)	NM_003685.2:2405	KH-type splicing regulatory protein (FUSE binding protein 2)	down (III v II)
MAP3K8	Grade07 (III v II)	NM_005204.2:2050	Mitogen-activated protein kinase kinase kinase 8
MARS	Grade07 (III v II)	NM_004990.2:1945	Methionine-tRNA synthetase	down (III v II)
MCPIP	Grade07 (III v II)	NM_025079.2:2140	MCP-1 treatment induced protein	down (III v II)
MKI67IP	Grade07 (III v II)	NM_032390.4:215	MKI67 (FHA domain) interacting nucleolar phosphoprotein	down (III v II)
MRCL3	Grade07 (III v II)	NM_006471.2:78	Myosin regulatory light chain	down (III v II)
MRPL37	Grade07 (III v II)	NM_016491.3:1195	Mitochondrial ribosomal protein L37, nuclear gene encoding mitochondrial protein	up
NFE2L2	Grade07 (III v II)	NM_006164.3:995	Nuclear factor (erythroid-derived 2) like 2	down (III v II)
NRBP1	Grade07 (III v II)	NM_013392.2:1650	Nuclear receptor binding protein	down (III v II)
OAZ1	Grade07 (III v II)	NM_004152.2:313	Ornithine decarboxylase antizyme I	down (III v II)
OLA1	Grade07 (III v II)	NM_013341.3:920	GTP-binding protein PTD004, transcript var 1	down (III v II)
PDCD11	Grade07 (III v II)	NM_014976.1:4335	Programmed cell death 11	down (III v II)
PDCD5	Grade07 (III v II)	NM_004708.2:125	Programmed cell death 5	down (III v II)
POLR2I	Grade07 (III v II)	NM_006233.4:573	Polymerase (RNA) II (DNA directed) polypeptide I, 14.5 kDa	down (III v II)
PPP2R1A	Grade07 (III v II)	NM_014225.3:1440	protein phosphatase 2 (formally 2A), regulatory subunit A (PR65)	down (III v II)
PRDX2	Grade07 (III v II)	NM_005809.4:650	Peroxiredoxin 2	down (III v II)
PSMA6	Grade07 (III v II)	NM_002791.1:901	Proteasome (prosome, macropain)alpha subunit, type 6	down (III v II)
PSMB4	Grade07 (III v II)	NM_002796.2:75	Proteasome (prosome, macropain), subunit beta, type 4	down (III v II)
PSMC4	Grade07 (III v II)	NM_006503.2:250	proteasome (prosome, macropain) 26S subunit	down (III v II)
PSMD14	Grade07 (III v II)	NM_005805.4:700	proteasome (prosome, macropain) 26S subunit, non-ATPase, 14	down (III v II)
PSMD8	Grade07 (III v II)	NM_002812.4:365	proteasome (prosome, macropain) 26S subunit, non-ATPase, 8	down (III v II)
PSME1	Grade07 (III v II)	NM_006263.2:825	proteasome (prosome, macropain) activator subunit 1 (PA28a)	down (III v II)
PSME2	Grade07 (III v II)	NM_002818.2:315	proteasome (prosome, macropain) activator subunit 2 (PA28, beta)	down (III v II)
PX19	Grade07 (III v II)	NM_013237.2:353	Px19-like	down (III v II)
RFWD3	Grade07 (III v II)	NM_018124.3:2725	Ring finger and WD repeat domain	down (III v II)
SLC26A1	Grade07 (III v II)	NM_213613.2:685	solute carrier family 36 (proton/amino acid symporter), member 1	Up (III v II)
STAP2	Grade07 (III v II)	NM_001013841.1:230	signal transducing adapter protein 2	down (III v II)
TCF3	Grade07 (III v II)	NM_003200.2:4325	transcription factor 3 (E2A immunoglobulin enhancer binding factors E12/E47), mRNA	down (III v II)
TFG	Grade07 (III v II)	NM_001007565.1:1110	TRK-fused gene, transcript var 1	down (III v II)
TPM3	Grade07 (III v II)	NM_152263.2:4750	Tropomysin 3	down (III v II)
UQCRC1	Grade07 (III v II)	NM_003365.2:234	ubiquinol-cytochrome c reductase core protein I	down (III v II)
USP9X	Grade07 (III v II)	NM_001039590.2:8040	Ubiquitin-specific protease 9, X-linked (fat facets-like, Drosophila) var 2	down (III v II)
APC	Grade07 candidate	NM_000038.3:6850	adenomatous polyposis coli	down (cancer v mucosa)
AXIN1	Grade07 candidate	NM_181050.1:135	Axin 1, transcript variant 2	up (cancer v mucosa)
BTRC	Grade07 candidate	NM_033637.2:1911	beta-transducin repeat containing transcript variant 2	down (cancer v mucosa)
BUB3	Grade07 candidate	NM_004725.3:775	BUB3 budding unihibited by benzimidazoles 3 homologue (yeast), transcript var 1	down (cancer v mucosa)
CASP3	Grade07 candidate	NM_004346.3:135	Caspase-3, apoptosis related cysteine protease transcript var beta	up (cancer v mucosa)
CCND1	Grade07 candidate	NM_053056.2:690	cyclin D1, G1 checkpoint control, Wnt target	up (cancer v mucosa)
CSNK2A1	Grade07 candidate	NM_177559.2:1930	casein kinase 2, alpha 1 polypeptide, transcript var 3	down (cancer v mucosa)
CTBP1	Grade07 candidate	NM_001328.2:425	COOH-terminal binding protein 1, transcript var 1	up (cancer v mucosa)
CXCL16	Grade07 candidate	NM_001100812.1:1320	chemokine (CXC motif) ligand 16	down (cancer v mucosa)
DCN	Grade07 candidate	NM_001920.3:1185	Decorin, transcript variant C	down (cancer v mucosa)
DPYD	Grade07 candidate	NM_000110.3:2270	Dihydrophyrimidine dehydrogenase	down (cancer v mucosa)
EGFR	Grade07 candidate	NM_005228.3:2760	Epidermal Growth Factor Receptor	NS (cancer v mucosa)
ENG	Grade07 candidate	NM_001114753.1:1480	Endoglin (Olser-Rendu-Weber syndrome 1)	up (cancer v mucosa)
EPHB2	Grade07 candidate	NM_017449.2:785	EPH receptor B2, transcript var 1	up (cancer v mucosa)
ETV4	Grade07 candidate	NM_001986.1:75	Ets variant gene 4 (E1A enhancer binding protein, E1AF)	up (cancer v mucosa)
FABP7	Grade07 candidate	NM_001446.3:300	fatty acid binding protein 1, brain	down (cancer v mucosa)
FZD1	Grade07 candidate	NM_003505.1:2430	Frizzled homologue 1 (Drosophila)	NS (cancer v mucosa)
GMNN	Grade07 candidate	NM_015895.3:405	Geminin, DNA replication inhibitor	up (cancer v mucosa)
GPR87	Grade07 candidate	NM_023915.2:390	G protein coupled receptor	down (cancer v mucosa)
GSK3B	Grade07 candidate	NM_002093.2:925	Glycogen synthase kinase	up (cancer v mucosa)
HNF4A	Grade07 candidate	NM_178849.1:2970	Hepatocyte nuclear factor 4, alpha, transcript var 2	up (cancer v mucosa)
LOX	Grade07 candidate	NM_002317.4:1575	lysyl oxidase	up (cancer v mucosa)
MICA	Grade07 candidate	NM_000247.1:249	MHC class I polypeptide-related sequence A	up (cancer v mucosa)
MSH2	Grade07 candidate	NM_000251.1:2105	MutS homologue 2, colon cancer, nonpolyposis type 1 (E. coli)	down (cancer v mucosa), up Fritzmann09
MSH6	Grade07 candidate	NM_000179.1:3525	MutS homologue 6, (E. coli)	up (cancer v mucosa)
MYCN	Grade07 candidate	NM_005378.4:1545	v-myc myelocytomatosis viral-related onclogene, neuroblastoma derived (avian)	down (cancer v mucosa)
NLK	Grade07 candidate	NM_016231.2:305	Nemo-like kinase	up (cancer v mucosa)
NPM1	Grade07 candidate	NM_002520.5:10	Nucleophosmin (nuclear phosphoprotein B23, numatrin)	up (cancer v mucosa)
NUCB1	Grade07 candidate	NM_006184.3:500	Nucleobindin 1	up (cancer v mucosa)
PCNA	Grade07 candidate	NM_002592.2:280	Proliferating cell nuclear antigen, transcript var 2	up (cancer v mucosa)
PHLDA1	Grade07 candidate	NM_007350.3:800	Pleckstrin homology-like domain, family A, member 1	up (cancer v mucosa)
PLAU	Grade07 candidate	NM_002658.2:793	Plasminogen activator, urokinase	up (cancer v mucosa)
PTEN	Grade07 candidate	NM_000314.3:1675	phosphatase and tensin homologue (mutated in advanced cancers 1)	down (cancer v mucosa)
RAC1	Grade07 candidate	NM_198829.1:1250	Ras-related C3 botulinum toxin substrate 1 (rho family, small GTP binding protein Rac1)	down (cancer v mucosa)
RELA	Grade07 candidate	NM_021975.2:360	v-rel reticuloendotheliosis viral oncogene homologue A, nuclear factor of k light polypeptide	ns (cancer v mucosa)
SNAI2	Grade07 candidate	NM_003068.3:740	Snail homlogue 2 (Drosophila)	down (cancer v mucosa)
SOX9	Grade07 candidate	NM_000346.2:2135	SRY (sex determining region Y)-box 9	up (cancer v mucosa)
SRC	Grade07 candidate	NM_005417.3:175	v-src sarcoma (Schmidt-Ruppin A-2) viral oncogene	NS (cancer v mucosa)
STAT5A	Grade07 candidate	NM_003152.2:3460	signal transducer and activator of transcription 5A	down (cancer v mucosa)
TGFB1	Grade07 candidate	NM_000660.3:1260	transforming growth factor beta, 1	ns (cancer v mucosa)
TGFBR1	Grade07 candidate	NM_004612.2:4280	transforming growth factor beta receptor 1	ns (cancer v mucosa)
TGFBR2	Grade07 candidate	NM_001024847.1:1760	transforming growth factor beta receptor 2	ns (cancer v mucosa)
TIMP2	Grade07 candidate	NM_003255.4:1555	Tissue inhibitor of metalloproteinase 2	mixed (cancer vs. mucosa)
TIMP3	Grade07 candidate	NM_000362.4:1640	tissue inhibitor of metalloproteinase 3	down (cancer v mucosa)
TLE1	Grade07 candidate	NM_005077.3:3014	transducin-like enhancer of split 1 (E(sp1) homologue, Drosophila)	down (III v II)	down
TP53	Grade07 candidate	NM_000546.2:1330	tumor protein p53 (Li-Fraumeni syndrome)	down (cancer v mucosa)
TXNDC13	Grade07 candidate	NM_021156.2:395	thymidylate synthetase	up (cancer v mucosa)
VEGFA	Grade07 candidate	NM_001025366.1:1325	vascular endothelial growth factor	up (cancer v mucosa)
WIF1	Grade07 candidate	NM_007191.2:765	WNT inhibitory factor 1	down (cancer v mucosa)
APOA5	invariant control	NM_052968.3:1409
BTBD12	invariant control	NM_032444.2:3965
CALM	invariant control	NM_001008660.1:1505
DUSP11	invariant control	NM_003584.2:1150
RPL37A	invariant control	NM_000998.4:298
STRAD	invariant control	NM_001003787.1:1965
UBC	invariant control	NM_021009.3:1875
USF2	invariant control	NM_003367.2:280
ALAS1	Ki07	NM_000688.4:1615	aminolevulinate, delta, synthase 1	Down
APOC2	Ki07	NM_000483.3:556	apoplipoprotein C-II	DOWN
ATP6V1A	Ki07	NM_001690.2:1320	ATPase, H+ transporting, lysosomal 70kDa, V1 subunit A	Down
CD38	Ki07	NM_001775.2:1035	CD38 antigen (p45)	Down
CXCL12	Ki07	NM_000609.4:563	chemokine (CXC motif) ligand 12, aka SDF-1 (stromal cell derived factor-1)	UP
DIO2	Ki07	NM_000793.4:4700	type II iodothyronine deiodinase	UP
DOC1	Ki07	NM_014890.2:2165	downregulated in ovarian cancer 1	Down
EIF2B2	Ki07	NM_014239.2:625	eukaryotic translation initiation factor 2B, subunit 3 gamma	Down
EIF4A1	Ki07	NM_001416.2:1664	eukaryotic translation initiation factor 4A
EPOR	Ki07	NM_000121.2:1295	erythropoietin receptor	up
ESM1	Ki07	NM_007036.4:1230	endothelial cell specific molecule 1	Down
FLJ14959	Ki07	NM_001136501.1:1045	hypothetical protein FLJ14959	Down
HIF1A	Ki07	NM_001530.2:1985	Hypoxia-inducible factor 1, alpha subunit (basic HLH transcrption factor)	down
LSAMP	Ki07	NM_002338.3:3405	limbic system-associated membrane protein	Down
MMP1	Ki07	NM_002421.2:700	Matrix metallopeptidase 1 (interstitial collagenase)	Down
MMP2	Ki07	NM_004530.2:2360	matrix metallopeptidase 2 (gelatinase A, type IV collagenase)	Down
MS4A1	Ki07	NM_152866.2:620	membrane-spanning 4-domains, subfamily A, Member 1	Down
OBP	Ki07	NM_007317.1:630	odorant binding protein	Down
PBRM1	Ki07	NM_181042.3:6100	polybromo 1, polycomb associated	up
PRKD1	Ki07	NM_002742.1:1490	protein kinase D1	Down
PTGIS	Ki07	NM_000961.3:1409	Prostaglandin I2 (prostacyclin) synthase	up
PTGS2	Ki07	NM_000963.1:495	prostaglandin-endoperoxide synthase 2 (prostaglandin G/H sunthase and cyclooxygenase)	Down (Ki07)
RAB27A	Ki07	NM_183236.1:1580	RAB27A, member Ras oncogene family	down
REG1A	Ki07	NM_002909.4:545	regenerating islet-derived 1 alpha (pancreatic stone protein, pancreatic thread protein)	Down
REG1B	Ki07	NM_006507.3:615	regenerating islet-derived 1 beta (pancreatic stone protein, pancreatic thread protein)	Down
REG3A	Ki07	NM_138938.1:60	regenerating islet-derived 3 alpha	Down
RGS5	Ki07	NM_003617.2:2905	regulator of G-protein signaling 5	Down
SISHA	Ki07	NM_001007538.1:415	transmembrane protein 46, aka sisha, TMEM46	Down
SLC39A8	Ki07	NM_022154.5:835	solute carrier family 39 (Zinc transporter), member 8	down
TBL2	Ki07	NM_012453.2:2810	DKFZP434N024 protein, transducin beta-like 2	Down
TIMP1	Ki07	NM_003254.2:329	Tissue inhibitor of metalloproteinase 1	up
TSC22D1	Ki07	NM_183422.2:1295	TSC22 domain family, member 1	up
WNT5A	Ki07	NM_003392.3:475	Wingless-type MMTV integration site family member 5A	down
CXCL9	Lin07 (German only)	NM_002416.1:1975	chemokine (CXC motif) ligand 9, IFN-induced chemokine
DLG7	Lin07 (German only)	NM_014750.3:130	Discs, large homologue 7 (drosophila)	up
GZMB	Lin07 (German only)	NM_004131.3:540	Granzyme B (granzyme 2, CTL-associated serine esterase 1)
FAS	Lin07 (German)	NM_000043.3:90	FAS (TNF receptor superfamily, member 6)
MAD2L1	Lin07 (German)	NM_002358.3:182	MAD2 mitotic arrest deficient-like 1 (yeast)
SLC4A4	Lin07 (German)	NM_003759.1:560	Solute carrier family 4, sodium bacarbonate cotransporter, member 4
TNFRSF11A	Lin07 (German)	NM_003839.2:490	TNF Receptor superfamily, member 11	down
SCOC	Lin07 (NZ only)	NM_032547.2:150	short coiled coil	UP
ABCC9	Lin07 (NZ)	NM_020298.2:1785	ATP-binding cassette, subfamily C, member 9, isoform SUR2A-delta-14	UP
ATP2B4	Lin07 (NZ)	NM_001684.3:7640	ATPase, Ca2+-transporting, plasma membrane 4
COX11	Lin07 (NZ)	NM_004375.3:545	COX10 homologue, cytochrome c oxidase assembly protein, heme A: farnesyltransferase
EIF3S7	Lin07 (NZ)	NM_003753.3:690	eukaryotic translation initiation factor 3, subunit 7
GNAS	Lin07 (NZ)	NM_000516.4:721	Gnas complex locus
GTF3C5	Lin07 (NZ)	NM_012087.3:687	general transcription factor IIIC, polypeptide 5 (63kDa)
HMMR	Lin07 (NZ)	NM_012485.2:100	hyaluronan-mediated motility receptor (rhamm)	down
PBK	Lin07 (NZ)	NM_018492.2:755	PDZ-binding kinase
PPP2R2A	Lin07 (NZ)	NM_002717.2:2215	protein phosphatase 2, regulatory subunit b, alpha
PSMD9	Lin07 (NZ)	NM_002813.4:2075	proteasome (prosome, macropain) 26S subunit, non-ATPase, 9	UP
RBMS1	Lin07 (NZ)	NM_016836.3:3825	RNA binding motif, single stranded interacting protein 1, isoform D	down
RNASE2	Lin07 (NZ)	NM_002934.2:296	Rnase a family, 2 (liver, eosinophil-derived neurotoxin)
SOAT1	Lin07 (NZ)	NM_003101.4:380	Sterol O-aceyltransferase acyl-coenzyme a: cholesterol acyltransferase 1
ZBTB20	Lin07 (NZ)	NM_015642.4:3115	Zinc finger and BTB domain containing 20
ZNF410	Lin07 (NZ)	NM_021188.1:835	Zinc finger protein 410
NANOG	NANOG	NM_024865.2:1100
CD44	NGD candidate	NM_000610.3:2460		up (cancer v mucosa)
CDH1	NGD candidate	NM_004360.2:1230	Epithelial specific cadherin (E-cadherin)	NS (cancer v mucosa)
CLDN1	NGD candidate	NM_021101.3:410	claudin-1, tight junction protein
CTNNB1	NGD candidate	NM_001904.3:2265	beta-catenin, regulator of Wnt signaling	up (cancer v mucosa)
FJX1	NGD candidate	NM_014344.3:1915
LGR5	NGD candidate	NM_003667.2:625
SMAD4	NGD candidate	NM_005359.3:1370	SMAD, mothers against DPP homologue 4	down (cancer v mucosa)
ZEB1	NGD candidate	NM_001128128.1:1450
TXN	NGD candidate	NM_003329.2:55
PDCL	NGD candidate	NM_005388.3:449
OSBPL2	OSBPL2	NM_014835.2:890	NM_014835	oxysterol binding protein like 2
COL1A2	Paik	NM_000089.3:2635	collagen type 1A1
GADD45B	Paik	NM_015675.2:365		down
MMP7	Paik	NM_002423.3:311	matrix metalloproteinase 7
MYBL2	Paik	NM_002466.2:445			UP
MYC	Paik	NM_002467.3:1610	v-myc myelocytomatosis viral oncogene homologue (avian)	up (cancer v mucosa)
BMP2	Ras+TGFbeta top 100	NM_001200.2:1515	osteogenic BMP, involved in TGF-beta family and Hedgehog pathway signaling
BMP4	Ras+TGFbeta top 100	NM_001202.2:490	TGF-beta family ligand involved in notochord development and dorsal-ventral axis establishment, interacts with Hedgehog	up
TGFA	Ras+TGFbeta top 100	NM_003236.2:780	transforming growth factor alpha
ACTB	Smith 10	NM_001101.2:1010	beta-actin, cytoskeletal	UP
ACYP2	Smith 10	NM_138448.3:404	acylphosphatase 2: hydrolyzes membrane pumps	UP
AK1	Smith 10	NM_000476.2:570	adenosine kinase	up
S100A3	Smith 10	NM_002960.1:210	S100 family EF-hand Ca2+ motifs	down
C6orf64	smith10	NM_018322.1:820	chromosome 6 open reading frame 64	up
CIRBP	Smith10	NM_001280.2:170	cold-inducible RNA-binding protein	down
CRABP1	smith10	NM_004378.2:450	cellular retinoic acid binding protein	down
CSN3	Smith10	NM_005212.2:30	kappa-casein	down
CXCR7	Smith10	NM_020311.1:375	G-protein coupled decoy receptor for CXCL9-12	mixed
DCTD	Smith10	NM_001012732.1:1065	deoxycytidylate deaminase	up
DENND2A	Smith10	NM_015689.3:3050	DENN/MADD domain containing protein	down
DFNB31	Smith10	NM_015404.2:2297	Whirlin	down
EGR1	Smith10	NM_007913.5:515	Early Growth Response gene 1 (aka Zif268)	up
HES1	Smith10	NM_005524.2:860	hairy enhancer of split	UP
HPSE	Smith10	NM_006665.3:1625	Heparinase	down
HS3ST5	Smith10	NM_153612.3:610	Heparin sulfotransferase	down
MMP13	Smith10	NM_002427.2:951	matrix metalloproteinase 13	down
MUM1L1	Smith10	NM_152423.3:375	mutated melanoma associated antigen	down
MYOT	Smith10	NM_006790.2:640	myotilin: myfibrillar titin-like protein, skeletal muscle z-disks	down
NMNAT3	Smith10	NM_178177.2:1260		down
NQO1	Smith10	NM_000903.2:790	NAD(P)H dehydrogenase (quinone 1)	up
PDLIM5	Smith10	NM_006457.3:414	PDZ and LIM domain	up
PRTN3	Smith10	NM_002777.3:665	Proteinase 3: serine protease characteristic of neutrophil granulocytes	down
RALGAPA2	Smith10	NM_020343.2:2460	Ral GTPase activating protein, alpha subunit 2 (catalytic), aka chromosome 20 open reading frame 74	down
SLC25A30	Smith10	NM_001010875.2:815	Solute carrier family 25, member 30: mitochondrial transport	down
SPDY4	Smith10	NM_182756.3:160	speedy protein A	down
SPRY4	Smith10	NM_030964.3:1900	Sprouty 4: inhibitor of MAPK pathway, upstream of Ras	up
STOX2	Smith10	NM_020225.1:3025	storkhead box 2	up
TACC2	Smith10	NM_206862.2:6405	transforming acidic coiled coil containing protein	up
TEX11	Smith10	NM_031276.2:555	testis expressed sequence, x-linked, male germ cells express only	down
TMEM14A	Smith10	NM_014051.3:300	transmembrane protein 14A	up
VDR	Smith10	NM_000376.2:4385	co-transcription factor with RXR	up
AGXT	Zhang network	NM_000030.2:755
AHI1	Zhang network	NM_001134830.1:2350
APOC1	Zhang network	NM_001645.3:362
CDC42SE1	Zhang network	NM_001038707.1:2625
CXCL11	Zhang network	NM_005409.3:590
EXT2	Zhang network	NM_207122.1:2415
FOXJ3	Zhang network	NM_014947.3:2220
FOXO1	Zhang network	NM_002015.3:1526
G3BP2	Zhang network	NM_203504.2:3235
IER3IP1	Zhang network	NM_016097.3:195
IGFBP1	Zhang network	NM_000596.2:760
IRAK3	Zhang network	NM_007199.1:1735
NHP2L1	Zhang network	NM_005008.2:485
NME7	Zhang network	NM_013330.3:1225
RPL38	Zhang network	NM_000999.3:245
THRAP3	Zhang network	NM_005119.3:455
TMX1	Zhang network	NM_030755.4:190
UGGT1	Zhang network	NM_020120.3:1990
FN1	Zhang network	NM_212482.1:1776
AXL	Zhang/FOXF2 target	NM_001699.4:1897	receptor tyrosine kinase, stimulation of cell proliferation, oncogene
CD109	Zhang/FOXF2 target	NM_133493.3:3840	cell adhesion molecule, B lymphocytes and differentiating neuroblasts
GJA1	Zhang/FOXF2/LEF1 target	NM_000165.3:705		down
ADAMTS12	Zhang/LEF target	NM_030955.2:1955	disintegrin and metalloproteinase with thrombospondin motifs	up
BGN	Zhang/LEF target	NM_001711.3:1935	leucine rich repeate proteoglycan in extracellular matrix
CDH11	Zhang/LEF target	NM_001797.2:1835	classical type II cadherin, important for bone development and maintenance	DOWN
COL1A1	Zhang/LEF target	NM_000088.3:5210	Collagen type 1A: arthrochalasia, Ehler-Danlos syndrome, Osteogenesis imperfecta, osteoporosis
COL5A1	Zhang/LEF target	NM_000093.3:6345	collagen type V	down
DPYSL3	Zhang/LEF target	NM_001387.2:4790	Dihydropyrimidinase-related protein 3
GPC6	Zhang/LEF target	NM_005708.3:2020
MRVI1	Zhang/LEF1/FOXF2 target	NM_130385.2:3055		UP
MXRA8	Zhang/LEF1/FOXF2 target	NM_032348.2:1119
PDGFC	Zhang/LEF1/FOXF2 target	NM_016205.1:10		down
IGFBP6	Zhang/LEF1/TEAD1/FOXF2 target	NM_002178.2:889		down
ANTXR1	Zhang/NFATc2 target	NM_018153.3:455	anthrax toxin receptor, tumor specific endothelial marker
ASPN	Zhang/NFATc2 target	NM_017680.3:175	asporin, cartilage matrix, leucine rich repeats, aspartate-rich N-term similar to decorin
HOPX	Zhang/NFATc2 target	NM_001145460.1:1117	HOP homeobox
INHBA	Zhang/NFATc2 target	NM_002192.2:490
MGP	Zhang/NFATc2 target	NM_000900.2:305	Matrix Gla protein, vitamin K and D dependent activity	up
MRC2	Zhang/NFATc2 target	NM_006039.3:3482	mannose receptor 2
RCN3	Zhang/NFATc2 target	NM_020650.2:40	reticulocalbin EF had Ca2+ binding protein
THBS3	Zhang/NFATc2 target	NM_007112.3:2750	thrombospondin
TWIST1	Zhang/NFATc2 target	NM_000474.3:35
WISP1	Zhang/NFATc2 target	NM_080838.1:850	WNT1 inducible signaling pathway 1, transcript var 1	ns (cancer v mucosa)
ANGPTL2	Zhang/NFATc2/LEF1 target	NM_012098.2:1560	angiopoietin-related protein (VEGF family)
COL12A1	Zhang/NFATc2/LEF1 target	NM_004370.5:5829	collagen type 12
COL3A1	Zhang/NFATc2/LEF1 target	NM_000090.3:180	Collagen type III: fibrous scleroprotein of bone
FAP	Zhang/NFATc2/LEF1 target	NM_004460.2:1490	fibroblast activating protein
PRRX1	Zhang/NFATc2/LEF1 target	NM_022716.2:330	paired related homeobox
BNC2	Zhang/NFATc2/LEF1/FOXF2 target	NM_017637.5:8430	basonuclin, Zn+ finger	DOWN
SULF1	Zhang/NFATc2/LEF1/FOXF2 target	NM_015170.2:660	sulfatase
VCAN	Zhang/NFATc2/LEF1/FOXF2 target	NM_004385.3:9915	versican
PTRF	Zhang/NFATc2/TEAD1 target	NM_012232.4:2420	polymerase I transcript release factor	UP
GREM1	Zhang/NFATc2/TEAD1/FOXF2 target	NM_013372.5:575	Gremilin
CAV1	Zhang/TEAD1 target	NM_001753.3:434	Caveolin-1, links integrin subunits to FYN and Ras-ERK pathway, a tumor suppressor
SPARC	Zhang/TEAD1 target	NM_003118.2:910
CRIP2	Zhans/LEF target	NM_001312.2:195	Cysteine rich protein, cardiovascular development
