# Supplementary material for: Comparison of Nanostring nCounter® Data on FFPE Colon Cancer Samples and Affymetrix Microarray Data on Matched Frozen Tissues
Source: PLoS One. 2016 May 13;11(5):e0153784. doi: 10.1371/journal.pone.0153784 (PMC4866771; doi:10.1371/journal.pone.0153784)
Supplement: S4 Table — (CSV) [file pone.0153784.s006.csv]

Nanostring ID	% RNA 50-300 bases	% RNA >300 bases	RIN
RDB01	35	65	2.2
RDB02	28	72	2.1
RDB03	20	80	1.4
RDB04,RDB85,RDB86	21	79	1.7
RDB05	54	46	N/A
RDB06	41	59	2.3
RDB07	66	34	2.4
RDB08	58	42	N/A
RDB09	63	37	2.4
RDB10	68	32	2.3
RDB11	48	52	N/A
RDB12,RDB87,RDB88	63	37	2.3
RDB13	72	28	2.4
RDB14	42	58	2.1
RDB15	72	28	2.4
RDB16	78	22	2.4
RDB18	71	29	2.4
RDB19	82	18	2.5
RDB20	57	43	2.3
RDB21	76	24	2.4
RDB22,RDB89,RDB90	61	39	2.3
RDB23	68	32	2.4
RDB24	43	57	2.3
RDB25,RDB91,RDB92	57	43	2.4
RDB26	58	42	2.4
RDB27	33	67	1.9
RDB28	42	58	N/A
RDB29	62	38	N/A
RDB30	34	66	2.3
RDB31	53	47	N/A
RDB32	28	72	2.3
RDB33	64	36	N/A
RDB34	55	45	2.4
RDB35	58	42	2.4
RDB36	52	48	2.3
RDB37	57	43	2.1
RDB38	45	55	1.1
RDB39	56	44	1.9
RDB40	52	48	2.3
RDB41	58	42	2.4
RDB43	68	32	2.4
RDB44,RDB93,RDB94	40	60	2
RDB45	27	73	1.1
RDB46	39	61	2.2
RDB48	68	32	2.4
RDB50	47	53	2.3
RDB51	42	58	2.3
RDB54	57	43	2.1
RDB56	64	36	2.2
RDB57	63	37	2.3
RDB60	70	30	2.4
RDB64	57	43	2.2
RDB65,RDB95,RDB96	27	73	1.5
RDB68	46	54	2.3
RDB69	48	52	2.5
RDB71	40	60	1.7
RDB73	54	46	2.3
RDB74	44	56	2.1
RDB75	45	55	2
RDB76	39	61	1.7
RDB78	31	69	2
RDB80	28	72	2.1
RDB81	59	41	2.3
RDB83	39	61	2.4
RDB55 (NAT)	68	32	2.3
RDB61 (NAT)	64	36	2.3
RDB70 (NAT)	55	45	2.3
RDB82 (NAT)	45	55	1.6
