# Supplementary material for: Comparison of Nanostring nCounter® Data on FFPE Colon Cancer Samples and Affymetrix Microarray Data on Matched Frozen Tissues
Source: PLoS One. 2016 May 13;11(5):e0153784. doi: 10.1371/journal.pone.0153784 (PMC4866771; doi:10.1371/journal.pone.0153784)
Supplement: S5 Table — (CSV) [file pone.0153784.s007.csv]

	coef	rawp	FDR
ABP1	-1.50993749999999	0.0691565146280872	0.229650601830121
ACYP2	-0.289687500000002	0.293692768742206	0.492891721763673
ALAS1	-0.287546875000001	0.365720170399417	0.558701662528999
ALDH9A1	-0.118515625000001	0.546768806976885	0.716336348381109
AMOTL2	0.121968749999998	0.744495692114092	0.842134471407743
ANXA3	1.805296875	7.06281966802994e-05	0.00452583779398787
ATXN2	-0.228890624999997	0.319669322699745	0.51295775037866
AXIN1	0.357125	0.225906953451753	0.417524458611722
BMP4	1.129015625	0.152698890290542	0.339878175162819
BSG	-0.630671875000001	0.0583520571190741	0.212530293146761
C14orf156	0.3073125	0.347587091276623	0.543022852032159
CAMTA2	-0.693921875	0.221014117217144	0.41087355652543
CCT3	0.715281249999999	0.00699754922617279	0.0603538620757403
CCT7	0.537703124999995	0.0458488418787099	0.179813078656451
CD38	-1.095265625	0.0445945383127813	0.179244066616422
CHI3L2	-0.697109375	0.350785178698942	0.545958887147977
CKS2	1.5021875	0.00294648271541539	0.0410803195488892
CLCA4	-5.584421875	9.70200714196325e-05	0.00452583779398787
CLK2	0.565531250000004	0.0823279430945375	0.250615944420136
COPS5	0.152531249999999	0.482263009305347	0.667748782115095
COX6B1	0.295796874999999	0.221315949529398	0.41087355652543
CRIP2	-0.352687500000002	0.282031973925715	0.482339240136445
CSN3	0.58746875	0.392577806222323	0.584579528644001
CXCL10	2.968	0.0379360439367991	0.161912599895205
CXCL16	1.127453125	0.00548933189754184	0.0555588056160695
CXCL9	2.0929375	0.0567734146952234	0.212530293146761
DACT1	0.568484374999998	0.182787002245097	0.384131060555685
DUSP11	0.233687500000002	0.193118038470606	0.397765512073785
EIF2B2	0.420562499999997	0.129938672923819	0.308051527002833
ESM1	4.254703125	4.31017376646792e-06	0.00089220596965886
FAP	-0.143593749999997	0.646777309072363	0.79692204153559
FBL	0.843281249999999	0.00668336023161342	0.0588704496997438
FCGR2B	-0.28428125	0.551379450533924	0.719831922418469
FJX1	1.43125	0.00791699371526536	0.0642673607474482
GJA1	0.214984374999998	0.733873898025471	0.842134471407743
GMNN	-0.301468750000002	0.469681856269651	0.657765058284244
GPR87	0.181078125	0.691409386270516	0.827284045332685
GZMB	1.6115625	0.116016855750182	0.28761064838668
HERPUD1	-0.685609374999999	0.0132203878710208	0.0884717873200624
HIF1A	0.153187500000003	0.705549531443064	0.829822460276785
HIST1H2AE	-0.633562499999998	0.0969040095912352	0.268230799715651
HIST1H2AJ	0.651984375000005	0.215599414683352	0.41087355652543
HMP19	-1.74865625	0.0336611297437716	0.145163622020015
HS3ST5	-0.30065625	0.668500186692604	0.809237068101573
IGFBP6	-1.048875	0.031350256531157	0.142626441801088
IL2RB	0.0562968749999992	0.899357911212101	0.930835438104525
INSIG2	0.34696875	0.220879091950851	0.41087355652543
INSM1	-3.003921875	0.00473959756359158	0.0516366681928136
LCN2	1.89209375	0.149061895931491	0.336220382813211
LIF	1.09003125	0.102067155794152	0.270870528838327
LSR	0.573937500000001	0.0458142666800539	0.179813078656451
MDK	1.68828125	0.00147528194854704	0.0287442840689177
MMP1	3.317890625	0.00776676756828601	0.0642673607474482
MMP13	1.622890625	0.0855008381401978	0.251045014113772
MMP7	5.007234375	0.00170311957210705	0.0293788126188466
MORC4	0.954265624999997	0.0971850723607433	0.268230799715651
MRPL37	0.467671874999999	0.108652400407126	0.279391886761181
MS4A12	-6.0815	0.000376419613395967	0.0111312657104236
MSH2	0.725765625	0.0151757873333592	0.0953936797604098
MUM1L1	0.4519375	0.305882638533417	0.502521477590614
MXRA8	0.445015625000002	0.263094523935418	0.455736957779343
MYBL2	1.463234375	0.00992377857165132	0.0733650772975651
MYOT	-1.499296875	0.00321211795788852	0.0410803195488892
NANOG	-0.627093749999998	0.244824023358532	0.435273467306727
NDUFS2	-0.3039375	0.194948186057577	0.399547272415034
NFIL3	-0.229750000000002	0.628880461586938	0.786575562226563
NME1	1.14021875	0.00391961218532394	0.0438572822898408
NRBP1	-0.000843749999997812	0.996977878673216	0.996977878673216
PBK	0.890859375	0.0851390639444493	0.251045014113772
PCK1	-2.966125	0.0157362959795539	0.0953936797604098
PCNA	0.876468749999999	0.0167062474976454	0.0984434377264438
PIM3	0.418640624999998	0.214036348553319	0.41087355652543
PLIN3	0.166953124999999	0.487870682759996	0.672985475179503
POLD2	1.2598125	0.0037424365912136	0.0434815154357838
POLR2H	0.37265625	0.114367772588186	0.28761064838668
POLR2I	0.284859375000002	0.252539786313225	0.444899878866703
PPL	0.426109374999999	0.56939769888273	0.732082755706368
PPM1G	0.594718750000002	0.0137388935544313	0.0888734676802272
PPP2R1A	0.15121875	0.339058397532624	0.535450816911286
PRTN3	0.011765625	0.977745846999672	0.98728483087284
PSMA6	0.260234375	0.393955769303566	0.584579528644001
PSMC4	0.516625000000003	0.0300746387027809	0.13989775756125
PSMD14	0.922828125000002	0.00836259623840187	0.0665791315903534
PSMD8	0.49896875	0.0156250170715269	0.0953936797604098
PSME1	0.157593749999997	0.696446477341103	0.827284045332685
PSME2	0.808781250000006	0.0743380989037548	0.239032888623816
RAMP1	-1.35275	0.101284455107342	0.270870528838327
REG1A	1.25396875	0.470286128628349	0.657765058284244
REG1B	-0.31728125	0.816087971348858	0.888397518026921
RFWD3	0.550625000000001	0.154778277438887	0.342664207805877
RPL36A	1.452171875	0.00231862395326653	0.0355522339500868
RPS12	0.405625000000002	0.142100744333104	0.328657587451982
S100A3	1.528578125	0.0569635261797283	0.212530293146761
SLC7A7	0.544343749999998	0.23446608194173	0.425741043525774
SNAI2	-0.18190625	0.532807311488974	0.706994317168061
STAP2	-0.919781249999999	0.0739629911336343	0.239032888623816
STAT5A	0.0318437500000002	0.923564866735689	0.944088530440926
TAF7	0.315656249999996	0.12465429862952	0.301794617734628
TFF3	-1.214984375	0.127830360058954	0.305906179563045
THBS3	-0.431640625000002	0.240685007430968	0.435124860595724
TIMP1	1.615296875	0.00327451822491146	0.0410803195488892
TMEM14A	0.297437499999999	0.27036108642626	0.466372874085298
TNFRSF1A	-0.383046875000002	0.0410892231540978	0.170109383857965
TTC13	-0.0313125000000021	0.914126538352359	0.938259938877262
TWIST1	1.7496875	0.0590361925407669	0.212530293146761
UQCRC1	-0.375796875000002	0.286827768053882	0.485700792640109
WIF1	1.101765625	0.414911046469748	0.606397091544705
YIPF3	-0.000999999999999446	0.996246341875987	0.996977878673216
ABCC9	-0.717921875	0.218790881855063	0.41087355652543
ACTB	-0.0692187499999957	0.741110605607668	0.842134471407743
ADAMTS12	1.769453125	0.00725548334433931	0.0613014307052342
AGXT	-0.4449375	0.528386927243434	0.705928939500463
AHI1	-0.114046875000003	0.743684836702224	0.842134471407743
AHNAK2	-0.788171874999999	0.214063147480452	0.41087355652543
AK1	-1.067296875	0.0115213458954831	0.0808446983174578
ANGPTL2	-0.160984375000002	0.696114175766991	0.827284045332685
ANTXR1	0.639218750000001	0.180167189797593	0.382508802954891
AP2S1	0.411156249999999	0.10953918788693	0.279933480155487
APC	-0.523031250000001	0.0584008235670746	0.212530293146761
APLP2	-0.196093749999996	0.439225340242064	0.631030404095065
APOA5	-0.762390625	0.196964080926149	0.401483094125789
APOC1	1.191859375	0.131597870179351	0.309554080990064
APOC2	0.21609375	0.773879645487816	0.86688380131028
ASPN	-0.210593750000001	0.828312661735245	0.888397518026921
ATP2B4	-1.586859375	0.00017636666700782	0.00663780001283977
ATP5J2	-0.0994375000000023	0.804578342091031	0.888254489668498
ATP6V1A	0.0559374999999953	0.823195353602418	0.888397518026921
AXIN2	1.164234375	0.15024340777885	0.336220382813211
AXL	-0.528656249999999	0.0861389939783956	0.251137630331379
B4GALT1	-0.0908437499999959	0.811561569838396	0.888397518026921
BGN	2.175984375	0.000600968298492704	0.0143512468567573
BMP2	-1.41175	0.0689314842053574	0.229650601830121
BNC2	-1.159953125	0.0333512501166434	0.145163622020015
BRD3	0.211218749999997	0.440501900443173	0.631030404095065
BTBD12	0.368593749999999	0.081540168795493	0.250615944420136
BTF3	0.351187500000002	0.281757632698307	0.482339240136445
BTRC	-0.335765624999999	0.586859014924043	0.749875407958499
BUB3	0.582437500000001	0.0460390974337773	0.179813078656451
C6orf108	0.408609375000005	0.199375518689456	0.401483094125789
C6orf64	0.028249999999999	0.926599983994848	0.944858111758293
CALR	0.418750000000005	0.10274938135358	0.270944228537466
CASP3	-0.0700312499999942	0.84320668307858	0.894850699622295
CASP6	-0.208312499999997	0.534527468609473	0.707010773176747
CAV1	-1.463546875	0.00316873014701039	0.0410803195488892
CCND1	1.084953125	0.00584471910121203	0.0555588056160695
CD109	-0.538046875	0.530299275808319	0.705928939500463
CD44	0.512609375	0.200741547062894	0.401483094125789
CD47	0.486234375	0.191112332041144	0.395602527325168
CDC42	-0.158046875000004	0.504921752474248	0.689893087539072
CDC42SE1	0.0387812499999978	0.890028271994179	0.92580830302912
CDCA3	1.74615625	0.000487789250176951	0.0134629833048838
CDH1	-0.183062500000004	0.635913686317622	0.792976705227396
CDH11	1.31959375	0.00355459994477429	0.0432824816804869
CIRBP	-0.613531250000001	0.015898946626735	0.0953936797604098
CLDN1	3.029171875	3.51387855397947e-05	0.0039586318010814
COL12A1	0.82989062500001	0.17053430995618	0.36580934881792
COL1A1	2.309390625	0.000580193379312653	0.0143512468567573
COL1A2	1.3175625	0.0134630980704443	0.0884717873200624
COL3A1	0.980562500000001	0.0693389498279352	0.229650601830121
COL5A1	0.6425625	0.242863550086975	0.435261946909125
COX11	0.0231249999999976	0.943865417330358	0.957745791114628
CRABP1	-2.980640625	0.000357611705138908	0.0111312657104236
CRKL	0.101296875000001	0.70012234010027	0.827284045332685
CTBP1	0.122781250000005	0.510021092094304	0.692290925006695
CTNNB1	0.606765625	0.028949048937872	0.137757543221598
CTSC	0.0606718750000006	0.8451367718655	0.894850699622295
CXCL11	3.442859375	0.0182794845696887	0.102266305565556
CXCL12	-1.384	0.0195739606536849	0.10662657513981
CXCR7	-0.683968749999999	0.0912725129177633	0.258090679400845
CYB5B	0.779203125000004	0.0387522607069727	0.163473551138949
CYFIP2	-0.734937500000002	0.205759831051074	0.405640809786402
DACH1	0.231546875	0.866266169439747	0.910239071441765
DCN	-1.259109375	0.0215632727495214	0.113002467320277
DCTD	0.573687500000003	0.0223742655705773	0.115786824327738
DDX3X	0.51534375	0.369093632891861	0.560166973802186
DENND2A	-0.582734374999999	0.102063978420986	0.270870528838327
DFNB31	-0.250078124999999	0.701392994955972	0.827284045332685
DIO2	1.893796875	0.0294774072426342	0.13867780225512
DNAJA1	0.647250000000002	0.107216828127258	0.277906537658989
DNAJC1	-0.163749999999999	0.601445753933494	0.763799208983026
DPYD	-0.656484375000002	0.0831211869092606	0.251045014113772
DPYSL3	-0.551999999999996	0.205524219990305	0.405640809786402
EGFR	-0.454453125000006	0.122795724900961	0.299043706523516
EGR1	0.03125	0.826175412883649	0.888397518026921
EIF2AK2	0.154468749999999	0.62336304602809	0.783495527093675
EIF4A1	0.432828124999997	0.14554941956948	0.334018046003591
ENG	0.026453124999998	0.915596655329502	0.938259938877262
ENTPD6	0.516249999999998	0.161699249278467	0.352334153690976
EPHB2	0.648546875000006	0.283112162688783	0.482339240136445
EPOR	0.536656250000001	0.318014966846843	0.51228870145756
ETV4	3.673484375	8.97602859314607e-05	0.00452583779398787
EXT2	0.168140625000001	0.431509011358867	0.624631925533464
FABP1	-3.98040625000001	0.00577068167526804	0.0555588056160695
FABP7	-1.46828125	0.0312242360783778	0.142626441801088
FAS	0.459265624999999	0.14603204426727	0.334018046003591
FN1	0.537140624999999	0.481346737624164	0.667748782115095
FOXJ3	-0.3240625	0.159595887861803	0.349590992459187
FOXO1	-0.392531250000001	0.134655303138466	0.314956471747598
FRYL	-0.718499999999999	0.0660626472806808	0.227916133118349
FTH1	-0.762015625	0.0744812623972761	0.239032888623816
FZD1	-0.353390625000003	0.187288763939617	0.389635920959806
G3BP2	-0.0544375000000024	0.816732237823558	0.888397518026921
GADD45B	-0.637749999999995	0.100225420401558	0.270870528838327
GNAS	-0.0406250000000021	0.868628403449233	0.910410529184766
GPC6	-0.483890625000001	0.298340164165921	0.496035453673459
GREM1	0.229765624999997	0.759697505791645	0.856988467023818
GSK3B	0.257281250000009	0.155875849632087	0.34325851993449
GSTM1	-2.517015625	0.0922643008486112	0.258090679400845
GTF3C5	0.164468750000003	0.455628865741554	0.647793969556094
H2AFZ	0.838203125000003	0.0237097494680798	0.11871368741598
H3F3B	-1.368734375	9.8387778130171e-05	0.00452583779398787
HES1	-0.065078125000003	0.833955953734311	0.889839600118569
HMGA1	0.8999375	0.0173583839469333	0.0984434377264438
HMMR	0.246828124999999	0.73523655367226	0.842134471407743
HNF4A	-0.0970781250000012	0.828211413872737	0.888397518026921
HNRNPA2B1	0.472031250000001	0.0249566187108835	0.123000477932212
HNRNPM	0.285921875000003	0.216575600965554	0.41087355652543
HOPX	1.36475	0.0761930219597665	0.24264546993341
HPSE	-0.166187500000002	0.714889804367246	0.836057567819322
HSP90B1	0.351468750000004	0.294643143127091	0.492891721763673
ICAM1	0.716265624999998	0.0820894389241025	0.250615944420136
IER3IP1	-0.100999999999997	0.732178359855046	0.842134471407743
IFITM1	1.105	0.0573046361605728	0.212530293146761
IGFBP1	0.487390625	0.554653099641284	0.719831922418469
IGFBP5	-0.362468749999994	0.410397873647024	0.604410158163246
IL2RA	0.793953124999998	0.150033037261557	0.336220382813211
INHBA	3.718546875	0.000135748438405029	0.00561998534996818
INSIG1	0.546953125000002	0.232355200252672	0.424779732768602
IRAK3	-0.177046875000002	0.667968742351247	0.809237068101573
JUND	-0.671671874999998	0.0326835492755057	0.145163622020015
KANK1	-0.259374999999999	0.528354237972732	0.705928939500463
KHSRP	0.453281250000002	0.0816929025626701	0.250615944420136
KLF7	0.29484375	0.402140106073699	0.594592871123255
LAMA3	0.199875	0.723218226930227	0.842134471407743
LGR5	0.716515625	0.561410583603928	0.724062248012542
LOX	0.69515625	0.434084119573573	0.626170123705433
LRRFIP1	0.444921874999997	0.120858645122966	0.297075320806563
LSAMP	-1.153953125	0.218635195063548	0.41087355652543
MAD2L1	1.2083125	0.0257372889202904	0.123898111779072
MAOA	-1.822578125	0.0169475679433152	0.0984434377264438
MAP3K8	0.263328125	0.411699672951776	0.604410158163246
MARS	0.426703125	0.0686074303402572	0.229650601830121
MASP1	-2.625421875	0.00163858219155381	0.0293788126188466
MCTP1	-0.30934375	0.584502721347898	0.749176862656439
MGP	-1.46617187500001	0.0133094483236159	0.0884717873200624
MGST3	-0.572781250000002	0.0230842489992299	0.11798616155162
MKI67IP	0.667125	0.0192935064977291	0.106500155867465
MMP2	-0.0453906250000014	0.913540939973016	0.938259938877262
MNT	-0.057765625	0.82325840889722	0.888397518026921
MRC2	0.2608125	0.47249741660114	0.658632762534922
MRPL12	0.373921875000001	0.208861644401076	0.409804363895951
MRVI1	-1.43828125	0.00514132879940165	0.0545771826398022
MS4A1	-2.75184375	0.0132517898513061	0.0884717873200624
MSH6	0.525406250000001	0.0905549055239469	0.258090679400845
MYC	1.014546875	0.0329751917468561	0.145163622020015
MYCBP	0.264656249999996	0.331912661048837	0.528507083362379
MYCN	0.3388125	0.729719828848944	0.842134471407743
NBR2	-0.16421875	0.652795013094951	0.801949956739792
NFE2L2	-0.200812500000007	0.364273288968201	0.558552376417909
NHP2L1	0.255093749999997	0.460543963486565	0.648521091440265
NLK	0.081406249999997	0.739181996881667	0.842134471407743
NME7	0.334484375	0.3766831877882	0.569149050161733
NMNAT3	0.421515624999997	0.337736236122559	0.535450816911286
NPAT	-0.331531250000002	0.499723943075094	0.685052027924136
NPM1	0.0881562500000008	0.842163263869897	0.894850699622295
NQO1	0.698249999999996	0.179648084999021	0.382508802954891
NRCAM	0.189109374999998	0.820673067209142	0.888397518026921
NRG2	-1.74928125	0.0212605629256723	0.112844526297799
NUCB1	-0.230296875000001	0.220020394955143	0.41087355652543
OAZ1	0.0591093749999985	0.798028847488504	0.88337952636428
OGT	0.178000000000004	0.615840942632579	0.777311433688683
OLA1	0.940093749999994	0.000623967254641621	0.0143512468567573
OSBPL2	0.440046874999999	0.101385561304806	0.270870528838327
PBRM1	-0.164281250000002	0.624525420147132	0.783495527093675
PDCD11	0.787796874999999	0.07935554071179	0.250615944420136
PDCD5	0.784499999999996	0.0238000870906434	0.11871368741598
PDCL	0.3351875	0.115606917054291	0.28761064838668
PDGFC	-0.10928125	0.788132441509985	0.877738684397208
PDLIM5	0.2221875	0.330238771785597	0.527872013587788
PDZK1IP1	0.688203125000004	0.383267958134903	0.57464359124318
PLAU	1.45125	0.00967346580526842	0.0728148153342023
PPARA	-0.433046875000003	0.187017233229426	0.389635920959806
PPIB	0.607953124999998	0.0333080077283225	0.145163622020015
PPP2R2A	0.130843749999999	0.662008527823209	0.809237068101573
PRDX2	0.279390625	0.423239863967217	0.614811591868167
PRKD1	0.0110468749999995	0.991921836807792	0.996736991355403
PRRX1	1.105484375	0.0614647952324496	0.217490813899437
PRSS23	-0.672375	0.139036251927355	0.323376451111939
PSMB4	0.343234375000003	0.0902125411613579	0.258090679400845
PSMD4	0.682953125000003	0.00887473165880883	0.0693233755989973
PSMD9	-0.032671875000001	0.951886907017437	0.963523666271928
PTGIS	-0.411609375000002	0.357048858742205	0.553626320296902
PTGS2	-0.625140625000002	0.384483755493626	0.57464359124318
PTPRD	-1.03646875	0.16668937700762	0.360565743256379
PTRF	-0.938171875	0.0111146140088827	0.0793353482703004
PYROXD1	-0.616249999999998	0.198222195481702	0.401483094125789
RAB27A	-1.1220625	0.00121494104546087	0.02514927964104
RAB35	0.194671875000001	0.227594820590196	0.41877446988596
RABGGTB	0.566640625	0.0256502476029145	0.123898111779072
RAC1	0.0622187499999995	0.861492345196873	0.907526287306629
RBMS1	-0.484203124999999	0.11380095625817	0.28761064838668
RBP1	0.13796875	0.769263759832276	0.86542172981131
RCN3	-0.977328125000002	0.050395538223182	0.194988344153246
REG3A	-0.199109375	0.83062435490345	0.888574891292063
RELA	0.198046874999998	0.308703946610197	0.505151912634867
RGS5	-1.392453125	0.0109565909713846	0.0793353482703004
RPL27A	0.119906249999999	0.713957076990384	0.836057567819322
RPL37A	0.36375	0.200010439218567	0.401483094125789
RPL38	0.637656250000001	0.00945099898485592	0.0724576588838954
RPLP2	0.150156250000004	0.53023109088652	0.705928939500463
RPS11	0.435937500000009	0.0596134390544768	0.212758308349598
RPS19	0.200406249999999	0.774751223393245	0.86688380131028
RRM2	0.885984374999999	0.167218895423248	0.360565743256379
S100A11	1.53015625000001	0.000257336900992391	0.00887812308423748
SCOC	-0.691609375000002	0.362447627457348	0.557819025157406
SELENBP1	-2.57671875	0.00189749149451361	0.0302139030280244
SLC12A2	0.984609374999998	0.0629801474491055	0.220964246134997
SLC25A13	0.183859374999999	0.646294211306696	0.79692204153559
SLC25A30	-0.0997968749999982	0.733905629571259	0.842134471407743
SLC26A1	0.570578125	0.454169575230945	0.647793969556094
SLC39A8	-0.577609375	0.258155116094179	0.451280417818813
SLC4A4	-4.23040625	3.82476502519942e-05	0.0039586318010814
SMAD4	-0.404515625000002	0.115090475277017	0.28761064838668
SOAT1	-0.0574218750000011	0.878250776869773	0.917754479630522
SOX9	1.437328125	0.00599743512806998	0.0555588056160695
SPARC	1.09965625	0.0153708939442048	0.0953936797604098
SPP1	3.109328125	0.00627413155367052	0.0564671839830347
SPRY4	1.03971875	0.00378100134224207	0.0434815154357838
SRC	0.236328125	0.50956755603986	0.692290925006695
STK3	0.734312500000001	0.260849101321453	0.453745915744041
STOX2	-2.1124375	0.000985687828180065	0.0214776189929762
STX7	0.0571406250000006	0.788692730907636	0.877738684397208
SULF1	1.67746875	0.017280212845794	0.0984434377264438
SYT17	-0.292640625000001	0.664538711468921	0.809237068101573
TACC2	-0.472328125000001	0.0980161196104353	0.268732937210068
TARS	0.265531249999999	0.384337018115794	0.57464359124318
TBL2	0.214765624999998	0.458143477717964	0.647793969556094
TCF3	0.366609374999998	0.181898551665049	0.384131060555685
TEX11	1.25784375	0.0650077325807721	0.226161355365039
TFG	-0.0179374999999951	0.941021750721538	0.957206399996847
TGFA	-0.0942343749999992	0.860828882699432	0.907526287306629
TGFB1	0.537703125000002	0.105360403368818	0.276070930346143
TGFBR1	0.221625000000003	0.41598254589057	0.606397091544705
TGFBR2	-0.360328124999999	0.246951867038697	0.436914841683849
THNSL2	-0.28846875	0.668409494342806	0.809237068101573
THRAP3	-0.0716562500000002	0.689941577153518	0.827284045332685
TIMP2	-0.207468750000002	0.558811282646453	0.722962096923848
TIMP3	0.184234374999999	0.672114821598472	0.811240630150926
TLE1	-0.564437500000001	0.127617572023342	0.305906179563045
TMCC1	0.00653124999999921	0.981298258246788	0.988461019255889
TMX1	0.127718749999998	0.642628480933632	0.796551470378813
TNFRSF11A	-0.911578125000002	0.130215017452889	0.308051527002833
TNPO1	0.466140625000002	0.0427026280641624	0.173322431554541
TP53	0.190593750000003	0.700748647251725	0.827284045332685
TPM3	-0.0965156250000003	0.809388593886951	0.888397518026921
TSC22D1	-0.0624062500000004	0.880068909210911	0.917754479630522
TXN	0.501875000000002	0.12126987733408	0.297075320806563
TYMS	0.698671875000001	0.211536875029732	0.41087355652543
UBC	0.0435937500000012	0.815157597016676	0.888397518026921
UGGT1	0.359124999999999	0.0720433490112429	0.236713861036941
USF2	-0.0770312500000063	0.74142084602681	0.842134471407743
USP9X	0.390499999999999	0.232910626421432	0.424779732768602
VCAN	1.09375	0.0416225783493315	0.170611360758646
VDR	-0.368859374999999	0.538445594691264	0.708607021431858
VEGFA	1.3734375	0.00580979593255976	0.0555588056160695
WISP1	3.021078125	3.90454898005739e-06	0.00089220596965886
WNT5A	1.059421875	0.0564556412814598	0.212530293146761
XRCC5	0.493750000000004	0.00603900061044234	0.0555588056160695
ZBED4	0.205015625	0.36239313734339	0.557819025157406
ZBTB20	-0.442468750000002	0.340153538279392	0.535450816911286
ZEB1	-1.147875	0.00318721247612374	0.0410803195488892
ZNF410	-0.24053125	0.369385468231877	0.560166973802186
CSNK2A1	0.330625000000005	0.149213925020524	0.336220382813211
FOXO3	-0.265578125000001	0.287431628494751	0.485700792640109
HNRNPC	-0.265625000000003	0.303290267382797	0.50024769201784
IGHG1	-0.0714999999999999	0.906468530279898	0.935855290613162
MICA	-0.129656250000004	0.726238511565685	0.842134471407743
PHLDA1	1.890703125	0.0015274740326478	0.0287442840689177
PMS2L2	0.31625	0.458462881835593	0.647793969556094
PTEN	-0.324515625000004	0.315427280953125	0.510787350497081
RNASE2	0.3649375	0.640331473510457	0.796087777877865
RPL31	0.335156249999999	0.312975445988919	0.510125333226033
RUNX1	1.20640625	0.00180820148681887	0.0299438166217204
SAT1	0.585000000000003	0.085332240851229	0.251045014113772
SET	0.520499999999997	0.0809114717198812	0.250615944420136
SUMO2	0.592999999999998	0.0674849396687425	0.229650601830121
ARD1	0.126390625	0.609970537990532	0.772256277455903
C10orf22	0.426640625000001	0.0919276568832877	0.258090679400845
C20orf74	0.242359375000001	0.589087756479536	0.750407172869316
C5orf21	-0.246312499999999	0.347388930914073	0.543022852032159
CALM	0.0987187500000015	0.690619739436667	0.827284045332685
CD27BP	0.0385156250000005	0.893858641420611	0.927462349744694
DIFF33	0.317921875	0.244972748508375	0.435273467306727
DKFZP564O0823	-1.345890625	0.0210121289219115	0.112844526297799
DLG7	0.75640625	0.295258809172442	0.492891721763673
DOC1	-0.461375000000004	0.258341688461495	0.451280417818813
EIF3S2	0.603515625000002	0.039091501359314	0.163473551138949
EIF3S7	0.470281250000003	0.0585685178309372	0.212530293146761
FLJ12505	0.40503125	0.489296202968673	0.672985475179503
FLJ14959	-0.946984375	0.2161568894656	0.41087355652543
HNRPA3	0.280687499999996	0.515177396443274	0.697004712835018
HRASLS3	0.366000000000002	0.554462397699621	0.719831922418469
HRMT1L2	0.720781249999999	0.0887061572919558	0.256813630201886
MCPIP	0.590328125000002	0.20537743117916	0.405640809786402
MDG1	-0.453046874999997	0.24193744901827	0.435261946909125
MRCL3	-0.578453125	0.31584918291607	0.510787350497081
OBP	0.189734374999997	0.522563388912029	0.704694602637068
PRV1	-4.18496875	7.0573296601583e-05	0.00452583779398787
PX19	0.430687500000001	0.0851371528952093	0.251045014113772
SPDY4	0.099984375	0.791182412037667	0.878148843387652
STRAD	-0.221796874999999	0.301675388246772	0.499574442936654
TMEM46	2.618109375	0.00313305028537397	0.0410803195488892
TRP1	-1.020796875	0.107403492815068	0.277906537658989
TXNDC13	-0.216453125000004	0.539157516306848	0.708607021431858
