# Supplementary material for: Comparison of Nanostring nCounter® Data on FFPE Colon Cancer Samples and Affymetrix Microarray Data on Matched Frozen Tissues
Source: PLoS One. 2016 May 13;11(5):e0153784. doi: 10.1371/journal.pone.0153784 (PMC4866771; doi:10.1371/journal.pone.0153784)
Supplement: S6 Table — (CSV) [file pone.0153784.s008.csv]

	coef	rawp	FDR
ABP1	-1.32764628202034	0.0129752953622699	0.0655094180485335
ACYP2	-0.0590183361387213	0.764191218337541	0.856874305829897
ALAS1	-0.433493604751165	0.0493869118000349	0.151196679127618
ALDH9A1	0.111291579148736	0.418555029804111	0.575686984514624
AMOTL2	0.251019450252102	0.285082183843024	0.457457457794619
ANXA3	1.00455483690068	0.00404117489943695	0.0339328875928129
ATXN2	0.0686304724482305	0.625114930636212	0.743671210584459
AXIN1	0.113557175770784	0.444902116028167	0.598966404254385
BMP4	0.59528794984163	0.200794243010559	0.367826622152087
BSG	-0.478802802806781	0.0416013719415401	0.138788382216131
C14orf156	0.223684008635537	0.208916910856004	0.372793293396466
CAMTA2	-0.204631858890409	0.118937183562631	0.267608663015921
CCT3	0.59930096481841	0.000315257997025672	0.00870112071790856
CCT7	0.492526488484055	0.00138544369537865	0.0191191229962254
CD38	-0.486987365170753	0.1483209332981	0.300182273531559
CHI3L2	-0.170499946183376	0.432515934196597	0.587087202483249
CKS2	1.25957361854858	0.00011604666071343	0.00686333107647997
CLCA4	-4.56522323935017	0.00069324813884729	0.0127939275830786
CLK2	0.0813239891375979	0.577156020658415	0.709028464547727
COPS5	0.187099087463819	0.17762567881194	0.343630986112819
COX6B1	-0.013962806757231	0.916222862275108	0.957869356014885
CRIP2	-0.188258637690127	0.432259688980342	0.587087202483249
CSN3	-0.266707782097617	0.0499344403653102	0.151196679127618
CXCL10	1.80834134769391	0.0228408631318006	0.0939454175453483
CXCL16	0.946148234713409	0.00423667817610996	0.0339328875928129
CXCL9	1.45933566298851	0.0639457475456383	0.177674761636874
DACT1	-0.00790814687932517	0.983683636938701	0.992511556159839
DUSP11	0.0818979338890227	0.452031158744995	0.599756176280688
EIF2B2	-0.00357497069560075	0.982869569630761	0.992511556159839
ESM1	0.831848554296767	0.0212924169179837	0.0908769134437654
FAP	1.7404693428049	0.00312507813591427	0.0314315274242009
FBL	0.675235528875399	0.00127265325928761	0.0188170874766096
FCGR2B	-0.00851455531716105	0.985319443434043	0.992511556159839
FJX1	0.624862603062768	0.0256902517303058	0.0993996655733327
GJA1	-0.3695546225104	0.391645408958537	0.547774321989305
GMNN	-0.242377824530692	0.296212464724449	0.464515001499704
GPR87	0.22710616167013	0.458757587627438	0.604858730183947
GZMB	1.86851791328286	0.0049907456924606	0.0358413518351361
HERPUD1	-0.564030167195376	0.0161213795678755	0.0733434191329718
HIF1A	-0.0743743918734623	0.72265881956334	0.823141187616431
HIST1H2AE	-0.416579312907379	0.0768909484524531	0.200651138158802
HIST1H2AJ	-0.0789537611550895	0.568232461220451	0.703092057121564
HMP19	-0.812107262545712	1.9145640936941e-05	0.00233157141933619
HS3ST5	-0.156215113600084	0.116310077667146	0.263869219823478
IGFBP6	-0.890849564395488	0.0249735891228982	0.0977133709564405
IL2RB	0.246536760478887	0.350856251341116	0.511459464983176
INSIG2	0.168039236190116	0.360223017737849	0.515809971724563
INSM1	-0.983030007715398	0.0346938866582424	0.120699740138759
LCN2	0.63282104832625	0.429560569604128	0.586924342627422
LIF	0.893488816012433	0.00402937590341858	0.0339328875928129
LSR	0.132626319527217	0.452679847360317	0.599756176280688
MDK	0.901019002288002	0.00428883152354787	0.0339328875928129
MMP1	2.40936196948299	0.0217656188560394	0.091948634759187
MMP13	0.530866125358666	0.0926301223141991	0.221620266633955
MMP7	1.60342581693295	0.046882671865581	0.147041107214777
MORC4	0.866158918905423	0.0250183993270113	0.0977133709564405
MRPL37	0.189507531423832	0.289722374371503	0.461327165345392
MS4A12	-4.42379481900902	4.47100331037731e-05	0.00308499228416034
MSH2	0.626663348937767	0.00748859176000569	0.0476965690560363
MUM1L1	0.134186162430884	0.64289615117221	0.760454304529414
MXRA8	0.26725558767783	0.282119707159799	0.454465209199054
MYBL2	0.633980046484705	0.00601517259947009	0.0408242861668954
MYOT	-1.61882569972521	2.8314136747258e-07	5.86102630668241e-05
NANOG	0.250266306737747	0.281332146511487	0.454465209199054
NDUFS2	-0.290412598806105	0.0809576848992518	0.209478009676814
NFIL3	-0.299074071657396	0.300308902412781	0.469161832448647
NME1	0.82485399115663	0.00526330816397004	0.0369323657607389
NRBP1	0.000625394637678411	0.995855342547433	0.995855342547433
PBK	1.03934216596232	0.0336177235030547	0.118897092397923
PCK1	-1.866652157285	0.0327446775772929	0.116864625146545
PCNA	0.813601606357009	0.0013294229619163	0.0189786588356328
PIM3	0.244422304515981	0.154604389768022	0.306249843846704
PLIN3	0.0865308209657432	0.617856634801559	0.739285106381056
POLD2	0.610229695467911	0.00558029833899988	0.0385040585390992
POLR2H	0.264087512945647	0.0942603156586732	0.222992975329661
POLR2I	0.403444160228309	0.0128237830746876	0.0655094180485335
PPL	0.489148954561383	0.195461010901472	0.36287380499197
PPM1G	0.348182033181331	0.0104217477388085	0.0572563306981684
PPP2R1A	0.0829730496392589	0.542969251251059	0.681179606114965
PRTN3	0.0276267871080051	0.769858252935757	0.856874305829897
PSMA6	0.192743923525883	0.243215717818595	0.412669291708599
PSMC4	0.191798199433661	0.335626737309066	0.501997322184543
PSMD14	0.493951032735644	0.00242578725247843	0.0257506646801556
PSMD8	0.243471498239744	0.0931447497447056	0.221620266633955
PSME1	0.215266296647972	0.264069974924177	0.435557647882906
PSME2	0.381080484088001	0.131994756942603	0.283847917562861
RAMP1	0.520293082200101	0.245737944345509	0.415246975343023
REG1A	2.18053094716552	0.0988003480228958	0.231853786079379
REG1B	2.10803322194927	0.0871309501683533	0.216647502142016
RFWD3	1.06189073202434	0.000196796243414081	0.00763003167740628
RPL36A	0.253638910680827	0.0825557515787327	0.210975809590095
RPS12	0.163758528795121	0.0507380323623414	0.152214097087024
S100A3	0.281065585833081	0.134388260644058	0.285316614905845
SLC7A7	0.485502790231807	0.136820450769745	0.286714311289644
SNAI2	-0.428774330255418	0.353698558281851	0.513793695188373
STAP2	-0.682974651072328	0.0189753764634019	0.0844710307080472
STAT5A	0.231893614908605	0.11112079274815	0.256534580635263
TAF7	0.107560748312679	0.477034669625807	0.623004268848846
TFF3	-0.527419970778334	0.28117436819103	0.454465209199054
THBS3	-0.216445105321021	0.19689580432742	0.363905638355143
TIMP1	1.43000003974977	0.000200692164778644	0.00763003167740628
TMEM14A	0.515278388170476	0.00976142498063116	0.0558265424695795
TNFRSF1A	-0.386036341825296	0.0182922939459078	0.0823153227565853
TTC13	-0.264048265159676	0.143385817982815	0.293869943786561
TWIST1	1.14043338656867	0.0237737422587991	0.0955565950984742
UQCRC1	-0.29519409671234	0.198292304800008	0.364857840832016
WIF1	0.530780954052266	0.508089616235997	0.649225620745996
YIPF3	0.00544618864657131	0.975764294162296	0.990113769076447
ABCC9	0.27968591259757	0.0111504399381118	0.059288855210293
ACTB	-0.0430195280479584	0.623094183612043	0.743403435202841
ADAMTS12	0.122496890357872	0.183515807779923	0.350117716225292
AGXT	-0.0663096398123066	0.597020591853435	0.725451442896478
AHI1	-0.246320635851824	0.106557669351791	0.247836377031694
AHNAK2	0.462356064240029	0.361316163768414	0.515809971724563
AK1	-0.517686934770747	0.000727804951303353	0.0127939275830786
ANGPTL2	0.0863764519548615	0.723728000706234	0.823141187616431
ANTXR1	0.247959162220088	0.0690092702628126	0.187959459794766
AP2S1	0.38161284404103	0.0359024732013848	0.123863532544778
APC	-0.175519794204717	0.123175740841023	0.271248705894593
APLP2	-0.3574367304518	0.0314212530133804	0.115118572987075
APOA5	-0.0083470136548911	0.939046802910056	0.969489716720108
APOC1	0.973875284053716	0.0879149284054558	0.216647502142016
APOC2	0.601082288036903	0.0634433293960828	0.177674761636874
ASPN	0.779929891492507	0.211050566440067	0.372793293396466
ATP2B4	0.0659200626631522	0.584550679433375	0.715988110311885
ATP5J2	0.288759476639953	0.0559745503855298	0.160926832358398
ATP6V1A	-0.361655351677213	0.137124235834177	0.286714311289644
AXIN2	0.141059823939134	0.463913799243518	0.607785800274735
AXL	-0.303349472152235	0.381093495384492	0.536243901961454
B4GALT1	0.0504110988474453	0.699550631399428	0.802254740718458
BGN	0.260208656356103	0.224918234525577	0.385445903394808
BMP2	-1.37064067864629	0.00647976193411165	0.0432680877535843
BNC2	-0.088836834220368	0.697344197187679	0.801945826765831
BRD3	0.448748542712103	0.00878644155897964	0.0534939236090819
BTBD12	0.167377668163284	0.113227773288296	0.258985072604169
BTF3	0.273291771871246	0.00984381062869397	0.0558265424695795
BTRC	0.26430616366437	0.0365590984412536	0.125086502104785
BUB3	0.52052698821746	0.00417037397287501	0.0339328875928129
C6orf108	0.437210216403322	0.0645527791246928	0.178165670384152
C6orf64	0.276552704800053	0.120680683454393	0.268611843817843
CALR	0.44917427023045	0.0636387789993889	0.177674761636874
CASP3	-0.0639361167197094	0.676886470879877	0.78938309561766
CASP6	-0.213111470418621	0.408910412171534	0.564296368796717
CAV1	-0.881556561694726	0.0419047047754018	0.138788382216131
CCND1	0.878173728734956	0.00480221851139586	0.0355021154235337
CD109	0.33687932260352	0.287291793942978	0.459223176418505
CD44	0.594535182364334	0.0703455250958553	0.189110697335611
CD47	0.192406368814462	0.382106162025674	0.536243901961454
CDC42	-0.154400595227012	0.305941215155789	0.472610683113794
CDC42SE1	0.111988975508767	0.4613021987666	0.606282889807532
CDCA3	0.86842821204736	0.000413206189045783	0.0105118922902522
CDH1	-0.0897059515790435	0.685700384957204	0.797415616214276
CDH11	0.700881851291058	0.044170827760554	0.140667097637457
CIRBP	-0.493582089691866	0.0194622089971894	0.0857165374982599
CLDN1	1.57488165979045	0.000277865647307482	0.00870112071790856
COL12A1	0.366845461739468	0.0158583860522147	0.0733434191329718
COL1A1	-0.111986842976152	0.224036424012494	0.385445903394808
COL1A2	1.54709649657103	0.00326462724454261	0.0314315274242009
COL3A1	0.456223917790025	0.335877435374682	0.501997322184543
COL5A1	0.610418206333502	0.131026117045712	0.283847917562861
COX11	0.0335076563474654	0.859329160881937	0.916913073724541
CRABP1	-0.402147484413936	2.25272600902047e-05	0.00233157141933619
CRKL	0.0753182760584394	0.572388739127255	0.705264696424653
CTBP1	0.180378522640625	0.360715820687107	0.515809971724563
CTNNB1	0.571171770472292	0.00322077810315486	0.0314315274242009
CTSC	-0.178883079332444	0.612710423828246	0.737389870537482
CXCL11	2.87351528385111	0.00448887620108928	0.0339328875928129
CXCL12	-0.741465993088355	0.00669436770005509	0.0433041910597314
CXCR7	-0.731029313008444	0.000224360111292732	0.00774042383959926
CYB5B	0.489550964493191	0.133010859920761	0.283847917562861
CYFIP2	-0.23144923319443	0.377717653382119	0.535531193493826
DACH1	0.635825726336367	0.294918564956371	0.464244433049192
DCN	-0.912850299994169	0.0429478223230316	0.138909362826055
DCTD	0.478832202090079	0.000616804510613397	0.0127678533696973
DDX3X	0.0386098256074074	0.766478605090333	0.856874305829897
DENND2A	-0.766340181165533	0.00206977781914542	0.0238024449201724
DFNB31	-0.0827244329929471	0.547474235850972	0.68475629499185
DIO2	0.883827432999384	0.0159593995698434	0.0733434191329718
DNAJA1	0.308558663148993	0.186059939226191	0.351729748126225
DNAJC1	-0.237177001724893	0.122788151150442	0.271248705894593
DPYD	-0.677531754177009	0.202078756911922	0.368548922297513
DPYSL3	0.240370060641107	0.556612368541584	0.692004566294942
EGFR	-0.442806980650319	0.0446541440396155	0.141120730018327
EGR1	-0.446318618380538	0.175946817533107	0.341981138303786
EIF2AK2	0.173153290846891	0.256547675831004	0.426729256697872
EIF4A1	0.355348955986708	0.0428341186431435	0.138909362826055
ENG	0.036536856645303	0.846296057212838	0.907685408513251
ENTPD6	0.0493855503117366	0.833868641199416	0.901361925474043
EPHB2	0.00237926779905706	0.993021595162321	0.995426005804361
EPOR	-0.111746099438994	0.256564843677215	0.426729256697872
ETV4	0.714849856792089	0.0202432134688931	0.0882177934328604
EXT2	0.3103041060105	0.0556044911919642	0.160926832358398
FABP1	-2.34807097753134	0.0136665685096299	0.0677157747410799
FABP7	0.181964482352825	0.453438848250858	0.599756176280688
FAS	-0.855016628252408	0.0123523296390341	0.0639233058820013
FN1	0.392907536374586	0.225308958023052	0.385445903394808
FOXJ3	-0.097210357720428	0.451103039025042	0.599756176280688
FOXO1	-0.751935981198105	0.00343175802469771	0.032289723232383
FRYL	-0.786868186172915	0.0146182361887002	0.0703715090944407
FTH1	-0.520531485754161	0.00450799231305486	0.0339328875928129
FZD1	-0.462721192845082	0.0856249951380816	0.216150902360767
G3BP2	-0.300787326782853	0.211609719681569	0.372793293396466
GADD45B	-0.319098709251971	0.403443164305801	0.558613612115725
GNAS	-0.0291639019200165	0.831910999383104	0.901361925474043
GPC6	-0.525144905927549	0.149582143489217	0.300182273531559
GREM1	0.293074718960808	0.663169490661549	0.779977753221254
GSK3B	0.137965301647655	0.309241212941026	0.475932573076523
GSTM1	-0.35348827796363	0.083586655350414	0.21229984855872
GTF3C5	0.109556840777343	0.381505917557144	0.536243901961454
H2AFZ	0.486925292850374	0.0150594981192198	0.0716624393259426
H3F3B	0.0495825811470603	0.738826857357552	0.833932975579195
HES1	0.258737756786184	0.240150707788502	0.409145650306337
HMGA1	0.0375734885328676	0.792103508251127	0.867541937608377
HMMR	1.34978623369292	0.000431647751049004	0.0105118922902522
HNF4A	-0.544052556193946	0.0635019082832103	0.177674761636874
HNRNPA2B1	0.26751447101549	0.0229120996045523	0.0939454175453483
HNRNPM	0.374033838592331	0.00193374515751026	0.0235461910355661
HOPX	1.65597521804444	0.00502125218946351	0.0358413518351361
HPSE	-0.558212775132269	0.181248655201305	0.34900903838763
HSP90B1	0.183092972052659	0.170591804451822	0.333136825674785
ICAM1	0.862967246299212	0.0379237368952206	0.127645748574157
IER3IP1	-0.0520273776985052	0.781562177721881	0.860549844619305
IFITM1	1.19598021239334	0.000713286644148768	0.0127939275830786
IGFBP1	0.29706042560815	0.503503097041768	0.645356910759418
IGFBP5	0.0069574127398484	0.955883308759697	0.977125160065468
IL2RA	0.238943082369127	0.0916730451791202	0.220654887814859
INHBA	0.861379554079545	0.000563906824299749	0.0122872329084261
INSIG1	0.374253440891719	0.303422036780845	0.471862576408264
IRAK3	-0.043306747348276	0.780194339336681	0.860549844619305
JUND	-0.445735968531139	0.00663815844593448	0.0433041910597314
KANK1	0.068383282134846	0.828242148455553	0.901361925474043
KHSRP	0.418179997670849	0.0111703640251277	0.059288855210293
KLF7	-0.0466566661625079	0.597533676395408	0.725451442896478
LAMA3	-0.418353510949041	0.333954702645616	0.501997322184543
LGR5	1.00652000835186	0.0233165224863796	0.0946376500917759
LOX	0.506082198907141	0.335479826921113	0.501997322184543
LRRFIP1	0.0229208461731663	0.893653306908478	0.945420928000914
LSAMP	0.195678333953171	0.291735943182175	0.462753565047588
MAD2L1	1.23707053086314	0.000202730310269249	0.00763003167740628
MAOA	-1.56733927250293	0.0041885593782201	0.0339328875928129
MAP3K8	0.330354807585291	0.294838307183905	0.464244433049192
MARS	0.367697606894236	0.0338885432438526	0.118897092397923
MASP1	-0.530394959949681	0.0209589008328513	0.0903852598416715
MCTP1	0.062179745243105	0.878105719068954	0.932142994088582
MGP	-0.934730238363743	0.111536774189245	0.256534580635263
MGST3	-0.464581362996185	0.00954851624814331	0.0558265424695795
MKI67IP	-0.045473920197618	0.687908906821327	0.797743102028094
MMP2	-0.00465070556498048	0.990994951663145	0.995426005804361
MNT	-0.0163625953486317	0.913942707071763	0.957869356014885
MRC2	-0.157375569614134	0.149830289759671	0.300182273531559
MRPL12	0.00683005384845181	0.972472134544833	0.989197699512434
MRVI1	0.0665830765134539	0.858793967892114	0.916913073724541
MS4A1	-0.500352465857079	0.130637963043353	0.283847917562861
MSH6	0.355148879099609	0.11663784354516	0.263869219823478
MYC	0.864736019191909	0.0105108239929005	0.0572563306981684
MYCBP	-0.113888852238093	0.441992601100183	0.597989989723778
MYCN	-0.00557764712638775	0.941455111224351	0.96955824887284
NBR2	0.023916521581965	0.832213012859639	0.901361925474043
NFE2L2	-0.232220328117121	0.0735108502325086	0.195086487155504
NHP2L1	0.0071182182735896	0.963100204146821	0.982077548070896
NLK	-0.285798481746441	0.168940001150909	0.33147469420131
NME7	0.412204650553746	0.0914634278090951	0.220654887814859
NMNAT3	0.526169319467452	0.0899105726014042	0.219317545927554
NPAT	0.0372190129490715	0.776264255768362	0.859287170823801
NPM1	0.878154810234397	0.000299454716317766	0.00870112071790856
NQO1	-0.0322342954673047	0.937179079589764	0.969489716720108
NRCAM	0.0312952207248216	0.92461510708894	0.96420819731693
NRG2	-0.151789178902652	0.209441384805353	0.372793293396466
NUCB1	-0.192045436660999	0.19016602347566	0.354633935670825
OAZ1	0.234362269176724	0.0292489471952975	0.110082401262302
OGT	-0.180114567097978	0.0627358997137523	0.177674761636874
OLA1	0.574037701223382	0.000910339347980783	0.0139585366690387
OSBPL2	0.230386082262317	0.357152555464216	0.515809971724563
PBRM1	-0.0978626769785862	0.490596724701101	0.636699197574469
PDCD11	0.330265190892664	0.0264176040192421	0.101267482073762
PDCD5	0.41863460958445	0.0326492643544588	0.116864625146545
PDCL	0.200250464647747	0.119660596004135	0.26778100943628
PDGFC	0.345602107499495	0.445607856305195	0.598966404254385
PDLIM5	-0.129542580673268	0.52442543712518	0.664291470335537
PDZK1IP1	0.444153894851571	0.363796626231476	0.517566334226224
PLAU	1.00979560326141	0.0229190511402903	0.0939454175453483
PPARA	-0.272190486072096	0.223027040747456	0.385445903394808
PPIB	0.335926541676605	0.0277615027787803	0.105442772022156
PPP2R2A	0.220879330618372	0.358218349209183	0.515809971724563
PRDX2	0.145436071282972	0.321195837958141	0.490196290091267
PRKD1	0.401848840033876	0.215734474496407	0.378449459497935
PRRX1	0.473121720457091	0.185794645034418	0.351729748126225
PRSS23	-0.571910668558472	0.0761675161130827	0.200651138158802
PSMB4	0.372332981209357	0.00447598702442883	0.0339328875928129
PSMD4	0.29738640597078	0.014414639535612	0.0702077737381571
PSMD9	0.110588762917654	0.525443754041192	0.664291470335537
PTGIS	-0.0541988275579444	0.910405833367266	0.956619327446822
PTGS2	-0.238905256939629	0.759691489215044	0.854652925366925
PTPRD	-1.07924002432234	0.0815598508065411	0.209725330645391
PTRF	-0.212069163172727	0.402094814673935	0.558613612115725
PYROXD1	-0.344709258404208	0.204256377211231	0.36926698762205
RAB27A	-0.929153843404576	0.00388467916861052	0.0339328875928129
RAB35	0.0579437272742265	0.733161746562667	0.831586200210806
RABGGTB	0.26291781756848	0.167880255173927	0.330963931628598
RAC1	0.17536091096364	0.146342634906824	0.298452467248399
RBMS1	-0.390874759122614	0.253723416037714	0.426729256697872
RBP1	0.426235622099775	0.480305490628874	0.625303374592307
RCN3	0.148184371011119	0.304317168843011	0.471862576408264
REG3A	-0.229811978285346	0.0545942052066284	0.159551937677895
RELA	0.0506548271161229	0.66980286475889	0.783328774040058
RGS5	-0.421806519306246	0.280760905144982	0.454465209199054
RPL27A	0.1202349511567	0.0547255438412104	0.159551937677895
RPL37A	0.0646107572030061	0.256656002216836	0.426729256697872
RPL38	0.185717562242498	0.0492964274478807	0.151196679127618
RPLP2	0.117718133936924	0.203360971212508	0.36926071088587
RPS11	0.0125826035735486	0.842392910227455	0.905845882686146
RPS19	0.376151405484537	0.000473950776848692	0.0109008678675199
RRM2	1.16240697663167	0.000772580168060301	0.0127939275830786
S100A11	0.805890907552595	0.000810215388780615	0.0129011219598144
SCOC	-0.203729827520479	0.449789021569263	0.599756176280688
SELENBP1	-2.14315239495478	0.00164145460042119	0.0212363188929491
SLC12A2	0.76191119122468	0.0522435178950819	0.155602995745064
SLC25A13	-0.0764042325565217	0.772014773126936	0.856874305829897
SLC25A30	0.0676934242384704	0.499263768074741	0.643910280320694
SLC26A1	-0.0319546181012562	0.695355271479426	0.801886023377389
SLC39A8	-1.04201706142553	0.00228707126793177	0.0255784900956034
SLC4A4	-3.54611579409825	0.000151003484395012	0.00763003167740628
SMAD4	-0.35960119597709	0.225275360392797	0.385445903394808
SOAT1	-0.223371758348081	0.270478742945678	0.444357934839328
SOX9	1.03072432227157	0.00189059367134833	0.0235461910355661
SPARC	0.919520081975289	0.0241561055782047	0.0961598818209303
SPP1	2.88864524436374	0.00963655295553561	0.0558265424695795
SPRY4	0.13476571102925	0.315795773057278	0.484220185354493
SRC	0.0781717148687155	0.526298556207865	0.664291470335537
STK3	0.669265782810675	0.0156189589919704	0.0733434191329718
STOX2	-0.379520026773449	0.0137394325561611	0.0677157747410799
STX7	0.0449514867153384	0.695040150286186	0.801886023377389
SULF1	1.95411704350564	0.000758859215090225	0.0127939275830786
SYT17	-0.415147726576688	0.132492804585583	0.283847917562861
TACC2	0.127283732055598	0.15009113676578	0.300182273531559
TARS	0.257031701757136	0.152783526082276	0.304097979798377
TBL2	0.221412877648899	0.0694664788717865	0.187968119300128
TCF3	0.415510039763198	0.0495253964591472	0.151196679127618
TEX11	-0.852516076536433	3.55717721149245e-05	0.00294534273111575
TFG	-0.0273370701991436	0.861977459321714	0.917374468275551
TGFA	-0.42731884013299	0.187043310328389	0.351981502163423
TGFB1	-0.0774982461002782	0.426027629006556	0.584024630492431
TGFBR1	0.402008740549883	0.0118412182882907	0.062053979384207
TGFBR2	-0.168038375227968	0.399171428263386	0.556420778791387
THNSL2	-0.112705980491425	0.651014534154388	0.767863296694919
THRAP3	-0.0211255893157238	0.895181168541929	0.945420928000914
TIMP2	-0.0199684596891965	0.946205300990933	0.969626224282788
TIMP3	0.0603132871920717	0.898448341226596	0.946457031215803
TLE1	-0.451411992464762	0.09912589404843	0.231853786079379
TMCC1	0.125781990304141	0.502555054312749	0.645356910759418
TMX1	-0.282422872671479	0.346125022377855	0.506345439096932
TNFRSF11A	-0.745154746250987	0.0877633706455837	0.216647502142016
TNPO1	0.296974232431571	0.0869440431835256	0.216647502142016
TP53	0.18728193418099	0.665800537875034	0.780853888612646
TPM3	0.0291279254824657	0.739259425211508	0.833932975579195
TSC22D1	-0.272509453174443	0.210385358139829	0.372793293396466
TXN	0.0752091217940016	0.611722117718642	0.737389870537482
TYMS	0.672367330685475	0.0714762879948201	0.190910859547455
UBC	-0.10839300608469	0.189914510201702	0.354633935670825
UGGT1	0.361659449732796	0.0423493747018026	0.138909362826055
USF2	0.0315495253085807	0.785423051886569	0.862507011886047
USP9X	0.305628832128857	0.209137490133833	0.372793293396466
VCAN	1.0779178620367	0.031117510405127	0.115023654533237
VDR	-0.340378165580788	0.182924949639162	0.350117716225292
VEGFA	0.737489578895021	0.00280144280507343	0.02899493303251
WISP1	0.026025622447353	0.817153367356312	0.892616079381302
WNT5A	0.889546632723221	0.0650627150925495	0.178383867869639
XRCC5	-0.0962073211480279	0.596117492763262	0.725451442896478
ZBED4	0.290186519712752	0.140042524781208	0.289509215195052
ZBTB20	-0.132275115011799	0.635276666593101	0.753594670399839
ZEB1	0.158572334026941	0.533810153473988	0.671724630815292
ZNF410	-0.147546995253162	0.13921625557007	0.289509215195052
CSNK2A1	0.148208231107564	0.549856519790555	0.685664455401476
FOXO3	-0.121613860759886	0.615386100844208	0.738463321013049
HNRNPC	-0.0237676888817226	0.770653941541115	0.856874305829897
IGHG1	-1.25479218796719	0.00806227316272977	0.0505724407480322
MICA	0.131188996003256	0.342354447640786	0.506345439096932
PHLDA1	0.502424604791686	0.054144430201587	0.159551937677895
PMS2L2	0.381549287509581	0.52342924229718	0.664291470335537
PTEN	-0.0755216452802951	0.710039201992717	0.812033783494433
RNASE2	0.00834797208622007	0.932690004528921	0.969221363854701
RPL31	-0.0252790894176513	0.934104647773009	0.969221363854701
RUNX1	-0.0528383062416324	0.498775233851582	0.643910280320694
SAT1	-0.0888431857572449	0.344631817147261	0.506345439096932
SET	0.7494163175003	0.0298190338053488	0.111216936895625
SUMO2	0.287896240210914	0.00433700360468507	0.0339328875928129
ARD1	0.0713903315761257	0.568927147670831	0.703092057121564
C10orf22	0.402398786962515	0.00948397248131853	0.0558265424695795
C20orf74	-0.0358112370543395	0.610542232363567	0.737389870537482
C5orf21	0.272417345942428	0.0370664768196159	0.125782962322303
CALM	-0.128231738764608	0.322061330687982	0.490196290091267
CD27BP	0.337187869558578	0.0900579294871598	0.219317545927554
DIFF33	0.20462410160925	0.340648754736736	0.506345439096932
DKFZP564O0823	-1.17935043663675	0.00826335287790684	0.0510601207679616
DLG7	1.2621060927687	0.00234778411505538	0.0255784900956034
DOC1	0.0233369638097898	0.943929525519247	0.969626224282788
EIF3S2	0.162835656291998	0.262776351506363	0.435157638094537
EIF3S7	0.331821048751317	0.0500336836726658	0.151196679127618
FLJ12505	0.391986807783174	0.043432860628868	0.139389180622879
FLJ14959	0.13269022715162	0.129222060833473	0.283057847539988
HNRPA3	0.417417814775938	0.0103155862725563	0.0572563306981684
HRASLS3	0.994260225449949	0.0324632171477465	0.116864625146545
HRMT1L2	0.706609620598604	0.00199840365625824	0.0236382603911689
MCPIP	0.389563158408426	0.217709007344095	0.380301810297279
MDG1	-0.0526153297713083	0.837286700836061	0.902699724338879
MRCL3	-0.16245398849842	0.136871433919502	0.286714311289644
OBP	0.322694415307063	0.140558821870062	0.289509215195052
PRV1	-2.85208532184377	1.94866706713181e-11	8.06748165792568e-09
PX19	0.173272160011427	0.277327196404654	0.453808139571253
SPDY4	0.295497762933458	0.0770616690030183	0.200651138158802
STRAD	-0.0853954963317172	0.323752903563091	0.490965941667105
TMEM46	1.681510465376	0.00150417313731361	0.0200879896402527
TRP1	-0.252030806670114	0.343142046156494	0.506345439096932
TXNDC13	0.271577610402918	0.345811115443044	0.506345439096932
