# Supplementary material for: Comparison of Nanostring nCounter® Data on FFPE Colon Cancer Samples and Affymetrix Microarray Data on Matched Frozen Tissues
Source: PLoS One. 2016 May 13;11(5):e0153784. doi: 10.1371/journal.pone.0153784 (PMC4866771; doi:10.1371/journal.pone.0153784)
Supplement: S7 Table — (CSV) [file pone.0153784.s009.csv]

	coef	exp_coef	se_coef	z	rawp	FDR
ABP1	0.0643603811859428	1.06647666764197	0.135962004174653	0.473370347669097	0.6359489811978	0.943666230164478
ACYP2	-0.0495877691071722	0.951621631490025	0.4191572981471	-0.118303484936029	0.905827196213075	0.992497735192308
ALAS1	-0.535748127462721	0.585231298721898	0.349811198145945	-1.53153509751052	0.125637199052153	0.693529412140885
ALDH9A1	-1.05954499586537	0.346613485024824	0.542030588901077	-1.9547697446624	0.0506102537679215	0.615119008843799
AMOTL2	0.0407027329158579	1.04154244323644	0.267975816453304	0.151889575166013	0.879274030705066	0.991119288007397
ANXA3	0.390636264529434	1.47792084340081	0.256505919063871	1.52291325656374	0.127780408740172	0.693529412140885
ATXN2	0.0412888420612145	1.04215307972003	0.538449000304259	0.0766810636436944	0.938877269202601	0.992497735192308
AXIN1	-0.460525760666712	0.630951828632354	0.40673019675266	-1.132263511152	0.257523665833258	0.863266479384717
BMP4	0.156025346388334	1.16885582898816	0.178063367841247	0.876234950961046	0.380902319629655	0.878816814451341
BSG	-0.29191996800643	0.746828303739661	0.352654731819218	-0.827778395317483	0.407796012158179	0.878816814451341
C14orf156	-0.475096404834478	0.621825106628861	0.321157585705045	-1.479324873462	0.13905350812506	0.693529412140885
CAMTA2	-0.0790249225089581	0.924016895338765	0.155202565562552	-0.509172784757275	0.610631117555605	0.936301046918595
CCT3	0.0557903900373916	1.05737602395753	0.379967777948714	0.146829266256682	0.883266783899624	0.991119288007397
CCT7	-0.192205081792181	0.825137630434408	0.418093703299651	-0.45971771465409	0.645718852593632	0.944614393157601
CD38	-0.401679802402782	0.66919498601549	0.181607768262668	-2.21179857142352	0.0269805858755874	0.577195264481324
CHI3L2	-0.341767161974972	0.710513620038986	0.137042171971037	-2.49388313874069	0.0126354136499333	0.40768405468338
CKS2	0.130827965804205	1.13977168473964	0.204946720953446	0.638351105085124	0.523245151757197	0.914587674350908
CLCA4	-0.154267366310792	0.857042845992059	0.0852269651777658	-1.81007696318908	0.0702838528724676	0.665891697274202
CLK2	-0.0362569661521235	0.964392445424368	0.357134384043966	-0.101521913800549	0.919136162730326	0.992497735192308
COPS5	0.189368579280843	1.20848629341507	0.506609718045426	0.373795789017735	0.708556252657679	0.959095509061394
COX6B1	-0.748717859229431	0.472972581581059	0.4940504119927	-1.51546854542547	0.129653790147012	0.693529412140885
CRIP2	-0.111484953223048	0.894504850716979	0.348047969534157	-0.320314907661332	0.748729623351695	0.979090235303195
CSN3	0.155034050268257	1.16769772084884	0.162560847178305	0.953698587078642	0.340236235581908	0.878816814451341
CXCL10	-0.0523141714925257	0.949030661622138	0.0749946889827943	-0.697571684103229	0.485445094956294	0.913519405963208
CXCL16	0.165462765496031	1.17993902745711	0.319628812959578	0.517671620289614	0.604687402251057	0.936301046918595
CXCL9	-0.00157389860151183	0.998427339327349	0.0984848696165752	-0.0159811208324628	0.987249453166014	0.999633781937942
DACT1	0.0231660360577262	1.02343645279492	0.259810299933787	0.0891651950043169	0.928950625530797	0.992497735192308
DUSP11	-0.873121607396896	0.417645786092854	0.678784281896993	-1.28630204128592	0.198337670373597	0.823972017039368
EIF2B2	-0.623686638417719	0.53596488215906	0.405588361534132	-1.53773307512729	0.124113893049206	0.693529412140885
ESM1	0.241337736968695	1.27295088528932	0.161250335763881	1.49666501979932	0.134480442532378	0.693529412140885
FAP	0.130102233687104	1.13894481590079	0.3381478272168	0.384749577597288	0.700422959789541	0.959095509061394
FBL	-0.216680265707417	0.805187374167704	0.36067944400505	-0.600755793846636	0.548002651529599	0.914587674350908
FCGR2B	-0.397584567136834	0.671941116108484	0.249899419624675	-1.59097835334699	0.111614447435237	0.693529412140885
FJX1	0.0117942121260114	1.01186403808991	0.200153315949724	0.0589258892366987	0.953011137246781	0.992497735192308
GJA1	-0.125422513325165	0.882124114643318	0.167346120492711	-0.749479659019812	0.453568154191573	0.911539882695686
GMNN	-0.472388305209635	0.623511353198141	0.251766795015809	-1.87629311951154	0.060615041320383	0.627365677665964
GPR87	0.408630702515912	1.50475591528946	0.202153821190458	2.02138500330856	0.0432399259059468	0.615119008843799
GZMB	-0.0894078237783128	0.914472553864388	0.0921041008276602	-0.970725765464097	0.331684857821927	0.878816814451341
HERPUD1	-0.83802023444815	0.432566055648908	0.397288220784261	-2.10935082040406	0.0349143111634316	0.615119008843799
HIF1A	-0.168679941911658	0.84477923855041	0.245766064842503	-0.686343503199903	0.492496522071201	0.914587674350908
HIST1H2AE	-0.192629253851211	0.824787704326409	0.257010035867796	-0.749500902565134	0.453555354847741	0.911539882695686
HIST1H2AJ	-0.0161820462542519	0.983948179669375	0.201814570409487	-0.0801827450883159	0.936091913395334	0.992497735192308
HMP19	-0.0869263961069546	0.916744569119182	0.140156333514017	-0.620210260410823	0.535119367251822	0.914587674350908
HS3ST5	-0.0432190480914202	0.957701584384893	0.152766145121007	-0.282909855826932	0.777245939247563	0.984524849486701
IGFBP6	-0.0958410187818447	0.908608456265966	0.242299523382065	-0.395547698336657	0.692438727267504	0.959095509061394
IL2RB	-0.20040364333423	0.818400344555058	0.250509514707034	-0.799984158560196	0.423719975487541	0.891458746829126
INSIG2	0.316611649765903	1.37246946957715	0.421734628783021	0.750736667462033	0.452811151041251	0.911539882695686
INSM1	-0.168287450446105	0.845110872269263	0.11992114797622	-1.40331754061823	0.160522169894639	0.73028767402616
LCN2	-3.50857013798757e-05	0.999964914914116	0.0764417197112228	-0.000458986290633184	0.999633781937942	0.999633781937942
LIF	0.399100652756443	1.49048363234366	0.209107325548846	1.9085924020544	0.0563146928413935	0.615119008843799
LSR	0.38049121105161	1.46300305623012	0.386361934692326	0.984805118947881	0.324719805728957	0.878816814451341
MDK	0.155963969702911	1.16878409069319	0.207540065277714	0.751488487267321	0.452358726830182	0.911539882695686
MMP1	-0.155847073398303	0.85569003813535	0.0850708231459481	-1.83196856025397	0.0669561048254061	0.665891697274202
MMP13	-0.131664734605418	0.87663485114601	0.119276482894942	-1.10386164489262	0.269653159058117	0.863266479384717
MMP7	0.133808962711755	1.14317440984386	0.0790443398276378	1.69283421183017	0.0904870286242738	0.68882623509613
MORC4	-0.0262268799970952	0.974114057541275	0.172363244989897	-0.152160514259479	0.879060336320346	0.991119288007397
MRPL37	-0.246586275939017	0.781463937093512	0.383818274640916	-0.642455798045865	0.520577280462412	0.914587674350908
MS4A12	-0.101670792918496	0.903326884331418	0.0682479791876636	-1.48972605678079	0.136296280404749	0.693529412140885
MSH2	-0.244033561126524	0.783461339976474	0.347357510030845	-0.702542925025154	0.482340642060377	0.913519405963208
MUM1L1	0.46989341666349	1.5998236695855	0.18876987772584	2.48923939732556	0.0128016732146955	0.40768405468338
MXRA8	0.134040132557089	1.14343870784306	0.278931043725843	0.480549352867424	0.630836818921482	0.940486607097359
MYBL2	-0.0216915839271513	0.978541986592928	0.184248007365395	-0.117730358321505	0.906281311588671	0.992497735192308
MYOT	-0.474712391104016	0.622063941862822	0.363718105295518	-1.30516568791184	0.191836435105318	0.816704686809477
NANOG	-0.0872069510680136	0.916487407957898	0.187285945597173	-0.465635319243784	0.641476557332956	0.944614393157601
NDUFS2	-0.627158430815571	0.53410734970498	0.440286137218233	-1.4244337438785	0.154320951954227	0.717852518079215
NFIL3	0.000882479796003317	1.00088286929587	0.210972331612873	0.0041829172065209	0.996662524674324	0.999633781937942
NME1	0.0157842921215856	1.01590952208165	0.256222514466703	0.0616038452141444	0.950878314722978	0.992497735192308
NRBP1	-0.441849084689446	0.642846643536193	0.435366702541226	-1.01488947618268	0.310158515270444	0.878816814451341
PBK	0.00892045465675232	1.00896036048351	0.207140493881746	0.0430647551793754	0.965649914513285	0.995840276064202
PCK1	-0.0408746738161309	0.959949429207988	0.0852322495098793	-0.479568168752757	0.631534484959096	0.940486607097359
PCNA	0.0744245298584655	1.07726403918476	0.299446441306996	0.248540371806137	0.803716337578692	0.984524849486701
PIM3	-0.0892232854175938	0.914641324702269	0.333483247670924	-0.267549527722118	0.789046085883054	0.984524849486701
PLIN3	-0.414478902876872	0.660684471796249	0.468248658038547	-0.885168373173963	0.376065827262302	0.878816814451341
POLD2	0.075449909305392	1.07836921010239	0.228781575727236	0.329790146193183	0.741558533428512	0.974619786791759
POLR2H	-0.0294509496890151	0.970978503270704	0.48867673295085	-0.0602667319787808	0.951943197800306	0.992497735192308
POLR2I	0.203021488864727	1.2250987939469	0.438704626060933	0.46277489865477	0.643525725341805	0.944614393157601
PPL	0.460025438872823	1.58411428256369	0.212816661818161	2.16160442957182	0.0306486797434934	0.577195264481324
PPM1G	-0.141223582424534	0.868295154457559	0.448105246048117	-0.315157172717789	0.752642321008514	0.979090235303195
PPP2R1A	-1.06490327561535	0.344761199969465	0.768314543009601	-1.38602514465491	0.165739225647722	0.737806875464053
PRTN3	0.029541060679339	1.02998172635303	0.258026168698592	0.11448862271736	0.908850464852174	0.992497735192308
PSMA6	-0.608051711249547	0.544410505363815	0.367069104806592	-1.65650473790195	0.0976196463785722	0.693529412140885
PSMC4	-0.571446221651449	0.564708154695006	0.531189424987278	-1.07578614100824	0.282022911842001	0.874396937367625
PSMD14	-0.0671791874837832	0.935027641074602	0.283587039071539	-0.23689089495672	0.812741433746885	0.984524849486701
PSMD8	-0.592799407129454	0.552777666999027	0.561833605889302	-1.05511560881293	0.291372454149068	0.878816814451341
PSME1	-0.243580626787904	0.783816276895823	0.221568311843528	-1.09934775763386	0.271616408682387	0.863266479384717
PSME2	-0.148468940434334	0.862026780932114	0.228267305731756	-0.650417018584363	0.515422887171928	0.914587674350908
RAMP1	0.148490906491409	1.16008224850857	0.129585229887126	1.14589376135498	0.251839112909206	0.863266479384717
REG1A	-0.0920859584947534	0.912026749728992	0.0668982798131259	-1.37650712024266	0.168664684431635	0.73976102146251
REG1B	-0.166306527578901	0.846786630947825	0.111951699084007	-1.48552035332762	0.137406035893184	0.693529412140885
RFWD3	-0.142122110202313	0.867515317546998	0.237701849247893	-0.597900734268572	0.5499061699169	0.914587674350908
RPL36A	-0.140815150630603	0.868649866238009	0.216020559004629	-0.651859949254116	0.514491523853532	0.914587674350908
RPS12	-0.0917931434089333	0.912293844022695	0.404607590371411	-0.22686955359555	0.820525177493045	0.984630212991654
S100A3	-0.152158616029358	0.858852042235858	0.130640370347686	-1.16471359981913	0.244134942139046	0.863266479384717
SLC7A7	-0.255034755511758	0.774889565809647	0.25388066273778	-1.00454580810343	0.315115603057982	0.878816814451341
SNAI2	0.0499389432862674	1.05120691117713	0.366628157293453	0.136211423734964	0.891654144504531	0.992497735192308
STAP2	-0.0481908767594811	0.952951873350979	0.176950080083519	-0.272341649897731	0.785359334058642	0.984524849486701
STAT5A	-0.294784265080613	0.744692226254988	0.293435527851072	-1.00459636649801	0.315091247596649	0.878816814451341
TAF7	0.282348764648527	1.3262411853772	0.571239707561746	0.494273701409329	0.621112895449204	0.936528325941198
TFF3	0.117789806443509	1.1250076171613	0.146288192039575	0.805190116859493	0.420709978779413	0.891458746829126
THBS3	0.22823679272679	1.25638279251927	0.29701198945783	0.768443028658261	0.442224025225055	0.906340328926598
TIMP1	0.419374207344304	1.52100942120531	0.237204331571435	1.76798713820286	0.0770630538780158	0.665891697274202
TMEM14A	-0.145217212058302	0.864834420242842	0.422509888487624	-0.343701333424663	0.731070908278784	0.968803749887473
TNFRSF1A	-1.96568840144476	0.140059436303054	0.716128515703718	-2.74488218013932	0.00605326256578576	0.338327133168767
TTC13	-0.232438283793014	0.792598664020554	0.382869592713952	-0.607095178662236	0.543787749623443	0.914587674350908
TWIST1	0.102016470732135	1.10740171129468	0.111141919939346	0.917893723518623	0.358674507922395	0.878816814451341
UQCRC1	-0.764432207489924	0.465598219118319	0.345817742275161	-2.21050603841396	0.0270700619089422	0.577195264481324
WIF1	0.0501769004242088	1.05145708312901	0.0731319129304278	0.686114972432669	0.49264061006958	0.914587674350908
YIPF3	0.703738936375765	2.02129609405366	0.729838089419793	0.964239804112202	0.334925712598545	0.878816814451341
ABCC9	-0.0922753290184218	0.911854055097949	0.16596370931204	-0.555997027307508	0.578212886953379	0.921508115648075
ACTB	-0.0428613326939961	0.958044230268965	0.552346412385325	-0.0775986441351146	0.938147320954146	0.992497735192308
ADAMTS12	0.049970998033685	1.05124060788921	0.159745196414045	0.31281690564369	0.754419770680481	0.979090235303195
AGXT	0.203828126663172	1.22608740361229	0.1371795024754	1.48584972962505	0.137318872931449	0.693529412140885
AHI1	-0.518456288878198	0.59543902470121	0.296558230248758	-1.74824447948488	0.0804217025693481	0.665891697274202
AHNAK2	0.0777017730147068	1.08080028679124	0.181709380524137	0.427615639823203	0.668930977442353	0.959095509061394
AK1	0.0321933314747056	1.03271714273456	0.264828395841779	0.121562989393099	0.903245126227743	0.992497735192308
ANGPTL2	-0.353818772836239	0.702002177691679	0.26603403624601	-1.32997558443631	0.1835263158572	0.791457237134173
ANTXR1	-0.027393689682686	0.972978114667516	0.22718853242423	-0.120576903201847	0.904026163917753	0.992497735192308
AP2S1	-0.0849077417914244	0.918597028608485	0.443772058500806	-0.191331878979195	0.848265586608691	0.991119288007397
APC	-0.172211394247481	0.841801202426452	0.404144150798991	-0.426113786150361	0.670024935052812	0.959095509061394
APLP2	-0.459478371428537	0.631613026993048	0.483931436738128	-0.949469979726026	0.342381633319278	0.878816814451341
APOA5	0.158320531583105	1.17154165063166	0.175133845196007	0.903997347890781	0.365996807682188	0.878816814451341
APOC1	0.0369735283215433	1.03766555172575	0.137577503100999	0.268746906203118	0.788124453243337	0.984524849486701
APOC2	-0.167556487869284	0.845728842519204	0.148041085626021	-1.13182423082577	0.257708338474771	0.863266479384717
ASPN	-0.0698699211047031	0.932515112552659	0.105760487338055	-0.660642957150619	0.508841313549162	0.914587674350908
ATP2B4	-0.792981502163036	0.45249367123406	0.35103801613521	-2.258961895049	0.0238857552683481	0.577195264481324
ATP5J2	-0.263580556864551	0.768295728451337	0.255966936305046	-1.02974454696927	0.303129938037487	0.878816814451341
ATP6V1A	-1.16594089631094	0.311629313177712	0.434479695782314	-2.68353367862581	0.00728486375098669	0.338327133168767
AXIN2	0.0352089221952469	1.03583609534582	0.142585390571286	0.246932186068839	0.804960706594229	0.984524849486701
AXL	-0.0625810697151658	0.939336907951019	0.372758284952285	-0.167886462196746	0.86667260056202	0.991119288007397
B4GALT1	-0.339660036944477	0.712012339512413	0.241017376795641	-1.40927613378049	0.158753533054352	0.730266252050017
BGN	0.292135142784191	1.33928399997837	0.199981069016847	1.46081398714586	0.144066496241826	0.693529412140885
BMP2	-0.109807485458475	0.896006612996067	0.124026522371591	-0.885354868932675	0.375965265400794	0.878816814451341
BNC2	-0.173751302513947	0.840505903372938	0.168149133442774	-1.03331666929512	0.301455728908724	0.878816814451341
BRD3	-0.665414745005479	0.514060279554425	0.438538400375976	-1.51734658683252	0.12917920189368	0.693529412140885
BTBD12	-0.403958894904864	0.667671565408094	0.542604502240504	-0.744481281000896	0.456585361705979	0.913170723411957
BTF3	-0.268785775017508	0.764306971759176	0.285095734706108	-0.942791288317893	0.345787668582884	0.878816814451341
BTRC	-0.0159731397778341	0.984153754288754	0.155961803457823	-0.102416998416884	0.918425691832528	0.992497735192308
BUB3	-0.0941631741896456	0.910134239706542	0.359855958763219	-0.261669070350462	0.793576588154412	0.984524849486701
C6orf108	0.238897179118527	1.26984796298421	0.341323840572677	0.699913544619978	0.483981298144823	0.913519405963208
C6orf64	0.477712507020724	1.61238186827673	0.430391422576148	1.10994894870658	0.267021025944474	0.863266479384717
CALR	-0.993093964689779	0.370428822508479	0.48223206993098	-2.05936939206867	0.0394588655708484	0.615119008843799
CASP3	-0.229005784125439	0.795323933238395	0.326035615707059	-0.702394993346982	0.482432866748408	0.913519405963208
CASP6	-0.302700067522094	0.738820659452957	0.297580503926896	-1.01720396170999	0.309056411782582	0.878816814451341
CAV1	-0.421154624696016	0.656288615135617	0.238646790470188	-1.76476131887735	0.0776038881309967	0.665891697274202
CCND1	0.961197079330011	2.61482475331375	0.326730402170292	2.94186605514914	0.00326241006285011	0.337659441504986
CD109	0.0909368437947358	1.09519983440866	0.126636957468418	0.718090876570644	0.47270125519219	0.913519405963208
CD44	0.097345464436514	1.10224109295281	0.262936519732625	0.370224206722987	0.71121544165362	0.959095509061394
CD47	0.0257742569363293	1.02610928527253	0.274941945480626	0.0937443608005079	0.925312230591237	0.992497735192308
CDC42	-0.832226392323299	0.435079549445825	0.481724998852829	-1.7275964384351	0.0840606017975438	0.682374296944767
CDC42SE1	-0.0973508836009139	0.907237615476106	0.373660721333314	-0.260532825750434	0.794452798022532	0.984524849486701
CDCA3	0.131533445279985	1.14057605396993	0.222154697679837	0.592080413575351	0.553796741977769	0.914587674350908
CDH1	-0.149428827653443	0.861199729444147	0.25607650796619	-0.583531964100245	0.559535245783359	0.914587674350908
CDH11	0.130661909395952	1.13958243406102	0.246864952285311	0.529284972153283	0.596607778844666	0.930475665140052
CIRBP	-0.688074346824466	0.502542861170618	0.467518832669299	-1.47175749668929	0.141086374978508	0.693529412140885
CLDN1	0.196916933407341	1.21764289105885	0.174242352662421	1.13013242990842	0.258420426518625	0.863266479384717
COL12A1	0.0167133072235816	1.01685375590575	0.173763042112037	0.0961844764020962	0.923374059684046	0.992497735192308
COL1A1	0.210699657968656	1.23454151466841	0.185247043018031	1.13739822528853	0.25537184886653	0.863266479384717
COL1A2	0.272866578096918	1.31372495344773	0.220031748312902	1.24012366483077	0.214929657181026	0.839640284456499
COL3A1	0.08592201678018	1.08972134501235	0.204588047945202	0.419975739751883	0.67450317651292	0.959095509061394
COL5A1	0.215441117162419	1.24040894197444	0.208930193257448	1.03116315456114	0.302464315876516	0.878816814451341
COX11	-0.498526729302089	0.6074249021298	0.32135600537266	-1.55132227488319	0.12082447132844	0.693529412140885
CRABP1	-0.189714874257988	0.827194954897756	0.145844541499475	-1.30080202047652	0.193326230210939	0.816704686809477
CRKL	-0.996694740981928	0.369097389720837	0.522522789161743	-1.90746654816888	0.0564601988793825	0.615119008843799
CTBP1	0.101135291812939	1.10642632206093	0.644086446625669	0.157021301011348	0.875228060560259	0.991119288007397
CTNNB1	-0.790488375784831	0.453623202588925	0.402635753959484	-1.96328410482984	0.0496131713608018	0.615119008843799
CTSC	-0.583429695304886	0.557981374993976	0.359938536415922	-1.62091478482513	0.105035915575535	0.693529412140885
CXCL11	-0.0233361556189631	0.976934026707592	0.0735760419339995	-0.317170576257643	0.751114174924303	0.979090235303195
CXCL12	-0.0761740440630828	0.926654913737498	0.17457144158463	-0.436348828718095	0.662583659703339	0.959095509061394
CXCR7	-0.246880091122602	0.781234364850927	0.274242915851702	-0.900224132885547	0.368000985814231	0.878816814451341
CYB5B	-0.19758335764912	0.820711725176273	0.293073561584205	-0.674176669437822	0.500199000468116	0.914587674350908
CYFIP2	-0.157126413581437	0.854596019445507	0.140105547846365	-1.12148602247882	0.262081037916889	0.863266479384717
DACH1	-0.0429357450802593	0.957972942564022	0.0796870339001654	-0.538804658409681	0.590021648941415	0.92877932571006
DCN	-0.153545456847483	0.857661776712135	0.160762009377275	-0.955110336342857	0.339521902375548	0.878816814451341
DCTD	0.0274394702670328	1.02781939959053	0.43360089496094	0.0632827805152585	0.94954132743544	0.992497735192308
DDX3X	-0.0807207615880306	0.922451239303489	0.196739601758387	-0.410292390889163	0.681591473170763	0.959095509061394
DENND2A	0.138991756747374	1.14911462752239	0.343632505318773	0.404477907636932	0.685861320447159	0.959095509061394
DFNB31	-0.0981113435669108	0.906547959850873	0.155039521357616	-0.632815057140211	0.526854422849879	0.914587674350908
DIO2	-0.0824349340235787	0.920871353301316	0.12142526818381	-0.678894395347691	0.497204777167606	0.914587674350908
DNAJA1	-0.0954004661342707	0.909008834314311	0.250478832298149	-0.380872368570906	0.703297956597361	0.959095509061394
DNAJC1	-0.397353393813071	0.672096468925689	0.333401853057219	-1.19181519289539	0.233333717205412	0.863266479384717
DPYD	-0.499289893271712	0.606961514173229	0.322451350298178	-1.54841929739171	0.121521378084803	0.693529412140885
DPYSL3	-0.215488882006872	0.80614723294769	0.236955091509733	-0.909408110346597	0.363134742292796	0.878816814451341
EGFR	0.343036083744053	1.40921961092879	0.396174652415899	0.865870851787707	0.386560989281321	0.878816814451341
EGR1	-8.52251234832299	0.00019893899295176	3501.06469247799	-0.00243426303050999	0.99805774102921	0.999633781937942
EIF2AK2	0.311216686319706	1.36508498438244	0.353368050111735	0.880715407692628	0.378471875217456	0.878816814451341
EIF4A1	-0.0923956597477481	0.911744337635783	0.389394131025892	-0.237280565848088	0.812439137848343	0.984524849486701
ENG	-0.204315206728774	0.815205372466823	0.447522376863872	-0.456547465091167	0.647996346997002	0.944614393157601
ENTPD6	0.0827971413707442	1.08632141652129	0.296156114290127	0.279572621923425	0.779805414336421	0.984524849486701
EPHB2	-0.0405788846157246	0.960233413879813	0.167405445890471	-0.242398832366984	0.808471139039714	0.984524849486701
EPOR	-0.00580252033283321	0.994214281774376	0.205966227305443	-0.0281721931247894	0.977524815090329	0.99811386239443
ETV4	0.19042249107468	1.20976060275927	0.152841912865021	1.24587874821252	0.212808913265919	0.839640284456499
EXT2	-1.40042754900236	0.24649155419121	0.518501946558375	-2.7009108804661	0.00691498648261835	0.338327133168767
FABP1	0.000953694253765708	1.00095414916473	0.0772008557354532	0.0123534155765548	0.990143651130025	0.999633781937942
FABP7	-0.191748915792105	0.825514116030231	0.174926382737193	-1.09616921582484	0.273004728743517	0.863266479384717
FAS	0.628548688446159	1.87488755779127	0.39458348130815	1.59294222444982	0.111173152707075	0.693529412140885
FN1	0.0418361795494078	1.04272364530072	0.137745486250124	0.303720874551489	0.761340553226543	0.984524849486701
FOXJ3	-0.642296451175173	0.526082912060351	0.400505948297233	-1.60371263874088	0.10877740870704	0.693529412140885
FOXO1	-0.744330967082084	0.475052019084268	0.389424307966401	-1.91136236710294	0.055958029373452	0.615119008843799
FRYL	-0.485073714481518	0.615651812637408	0.285712759764813	-1.69776706815898	0.0895517337120255	0.68882623509613
FTH1	-0.455869044950056	0.633896843656187	0.238035730076059	-1.91512864394094	0.0554760996728947	0.615119008843799
FZD1	-0.378458988079027	0.684916060202411	0.409405922175151	-0.924410145481765	0.355272814466908	0.878816814451341
G3BP2	-0.437560238740777	0.645609634545087	0.466611968174781	-0.937738996392133	0.348378558054625	0.878816814451341
GADD45B	0.133309871937982	1.14260400439698	0.29193371022835	0.45664432460954	0.647926714567077	0.944614393157601
GNAS	-0.243830882682067	0.783620146794969	0.498836365633822	-0.488799332767681	0.624983770446577	0.937475655669866
GPC6	-0.243102420837589	0.784191192139593	0.233770096888331	-1.03992094828842	0.298376629123336	0.878816814451341
GREM1	0.00836686733959627	1.00840196739835	0.134617319145559	0.0621529784778238	0.950441007788006	0.992497735192308
GSK3B	-0.257859982199452	0.772703416765754	0.648979501037109	-0.397331474703556	0.691123040173448	0.959095509061394
GSTM1	-0.366610596206606	0.693079480282295	0.119880401102957	-3.0581362160421	0.00222718312091952	0.337659441504986
GTF3C5	0.0248306223266201	1.02514146974153	0.509397823149031	0.0487450499358643	0.961122473867956	0.994761760453335
H2AFZ	-0.217133870103742	0.804822220458841	0.280422522138331	-0.774309668310563	0.438747687576673	0.90453300339615
H3F3B	-0.775638099983814	0.460409899696566	0.382584796414171	-2.02736258014848	0.042625345855601	0.615119008843799
HES1	0.39067445216322	1.47797728277838	0.337092745767738	1.15895241611755	0.246475581490884	0.863266479384717
HMGA1	0.234783201635673	1.26463456830498	0.279833706589656	0.839009726515738	0.401463851508951	0.878816814451341
HMMR	-0.130092980935182	0.878013788581865	0.130549272773902	-0.996504830482579	0.319004921222961	0.878816814451341
HNF4A	-0.265541459573646	0.766790651413121	0.234175177519795	-1.13394366724116	0.256818178520976	0.863266479384717
HNRNPA2B1	-0.47370633265728	0.622690089463671	0.557919060707205	-0.84905923819276	0.39584833047354	0.878816814451341
HNRNPM	-1.37674113520405	0.252399750909347	0.530941611274277	-2.59301796274702	0.00951378014520232	0.358064089101251
HOPX	-0.0371713121532066	0.963511060055419	0.124030875292329	-0.299694024295138	0.764410557141891	0.984524849486701
HPSE	-0.31418230717214	0.730385861440199	0.265233991898029	-1.1845476702433	0.236196337713045	0.863266479384717
HSP90B1	-0.0543478186358279	0.947102629261459	0.31921013914047	-0.170257181623895	0.864807883664065	0.991119288007397
ICAM1	-0.0234736473591265	0.976799715581782	0.260321303477764	-0.0901718262990011	0.928150672457215	0.992497735192308
IER3IP1	-0.315067596796153	0.729739544546572	0.380266930776306	-0.828543245011997	0.407362914689116	0.878816814451341
IFITM1	-0.0721174590417725	0.930421602962686	0.183450812934494	-0.393116050499726	0.694233769905521	0.959095509061394
IGFBP1	0.115729306186403	1.1226919252381	0.119152809137366	0.971267962746758	0.331414858049276	0.878816814451341
IGFBP5	-0.0452494660815031	0.955759022632358	0.236098970267421	-0.191654652412294	0.848012729525802	0.991119288007397
IL2RA	0.0762805600696822	1.07926533044095	0.217682726123546	0.350420823131318	0.726022901279604	0.966474215851306
INHBA	0.271705994911998	1.31220115077807	0.164046657096994	1.65627267095939	0.0976666123232026	0.693529412140885
INSIG1	-0.0572102862118016	0.944395455141634	0.237697979000194	-0.240684781807737	0.809799434653929	0.984524849486701
IRAK3	-0.351814623363701	0.703410505764409	0.243031433205558	-1.44760954878677	0.147726279128204	0.698069773753487
JUND	-0.773178540351967	0.461543699051955	0.369835543190184	-2.09060095652939	0.0365638499426886	0.615119008843799
KANK1	-0.382975331238962	0.681829718972935	0.254600534366957	-1.50422045339064	0.132524613020611	0.693529412140885
KHSRP	0.0253879444759166	1.02571296302692	0.434429962508601	0.0584396719077909	0.953398415140103	0.992497735192308
KLF7	-0.0501272897628275	0.951108350438783	0.316197636182184	-0.158531513290459	0.874037990617884	0.991119288007397
LAMA3	0.215089577390709	1.23997296553417	0.224332050276912	0.958800033812402	0.337659492176996	0.878816814451341
LGR5	0.0967464623162167	1.10158104590558	0.102460043751171	0.944236004341066	0.345049060316086	0.878816814451341
LOX	0.0315684032795306	1.03207197028864	0.126950042520367	0.248667922064428	0.803617664011064	0.984524849486701
LRRFIP1	0.558343340389202	1.74777463292581	0.380770521177317	1.46635127809485	0.142552612402137	0.693529412140885
LSAMP	-0.0665634631544644	0.93560353762036	0.107570935367201	-0.618786691100578	0.536056890926151	0.914587674350908
MAD2L1	-0.107571176871536	0.898012602448375	0.185549209167207	-0.579744733778941	0.56208677183918	0.914587674350908
MAOA	-0.183288718630611	0.83252775476134	0.118492621373037	-1.54683655831686	0.121902662238815	0.693529412140885
MAP3K8	-0.338003050607713	0.713193112222555	0.340224490528275	-0.993470664274893	0.320480639731961	0.878816814451341
MARS	0.375956317525083	1.45638351394524	0.482628057410891	0.778977334102663	0.435993066647216	0.90453300339615
MASP1	-0.312860393632987	0.731352006838894	0.117832699133169	-2.6551237129806	0.00792793276405723	0.338327133168767
MCTP1	-0.0722166560271355	0.930329312522098	0.162152208825295	-0.445363381419877	0.656057170842203	0.953009363960253
MGP	-0.0718831055258946	0.930639676088693	0.17552909090144	-0.409522462383498	0.682156285908373	0.959095509061394
MGST3	-0.237439473425759	0.788644623493873	0.447798223789993	-0.530237640105319	0.595947176859221	0.930475665140052
MKI67IP	0.140703189791287	1.15108294410777	0.382332170460957	0.368012949633949	0.712863578360718	0.959095509061394
MMP2	-0.227314233928142	0.796670402083341	0.250328556872404	-0.908063533654321	0.363844655523795	0.878816814451341
MNT	-0.0949778884092449	0.90939304237271	0.452938377766215	-0.209692737625046	0.833907494060714	0.991119288007397
MRC2	-0.0335267010021604	0.967029090240854	0.313610636655724	-0.106905497082886	0.914863952145154	0.992497735192308
MRPL12	-0.620425141881312	0.537715783493095	0.395173148894187	-1.57000834600592	0.116413169632814	0.693529412140885
MRVI1	-0.181072892651653	0.834374536706626	0.20972808225951	-0.863369801034085	0.387934177732154	0.878816814451341
MS4A1	-0.343594929859921	0.70921615215873	0.0969665372357563	-3.54343817624974	0.000394945899143351	0.163507602245347
MSH6	-0.0924446697156168	0.911699654170068	0.323232022211992	-0.286000963280138	0.774877383767527	0.984524849486701
MYC	0.233961898420006	1.2635963462733	0.244547917962056	0.956711880312586	0.33871270000188	0.878816814451341
MYCBP	-0.878220110596752	0.415521836798148	0.402727648000899	-2.18067995817062	0.0292070964361107	0.577195264481324
MYCN	-0.00923795873244064	0.990804580116841	0.107914422981586	-0.0856044861956675	0.931780832085524	0.992497735192308
NBR2	-0.51562391228147	0.597127922928381	0.290964279103391	-1.77212101042221	0.0763744719656684	0.665891697274202
NFE2L2	-0.24830925233805	0.780118652452854	0.486178329606453	-0.51073698109714	0.609535241875148	0.936301046918595
NHP2L1	-0.0484797230002212	0.95267665653434	0.30020016814106	-0.161491325272813	0.871706443115167	0.991119288007397
NLK	-0.73826627901655	0.477941815394186	0.510815372385307	-1.4452702853658	0.148381980894461	0.698069773753487
NME7	0.176109919442829	1.19256913798164	0.294172738278905	0.598661590714295	0.54939857528606	0.914587674350908
NMNAT3	-0.041877829429523	0.958986933396758	0.26130305038703	-0.160265367616243	0.872672038840871	0.991119288007397
NPAT	-0.159794753289747	0.852318706625582	0.166522948946808	-0.959595985420544	0.337258590330857	0.878816814451341
NPM1	-0.0563795230340268	0.945180350096795	0.244306975524327	-0.230773283951578	0.817490937368558	0.984524849486701
NQO1	-0.159999326493391	0.852144362890878	0.1940704632976	-0.824439349371978	0.4096899642249	0.878816814451341
NRCAM	0.0592802044665947	1.0610725163477	0.119188778419445	0.497363973796073	0.618932405878117	0.936528325941198
NRG2	-0.0910888749725954	0.912936570080978	0.148716240448714	-0.612501194877961	0.540206207689138	0.914587674350908
NUCB1	-0.234808291970397	0.790722422937026	0.639596605859554	-0.367119352759601	0.713529992248574	0.959095509061394
OAZ1	-0.287844520773741	0.749878173654041	0.480495443985447	-0.599057752527741	0.549134373028322	0.914587674350908
OGT	-0.629083604873862	0.533080089235867	0.326356607919458	-1.92759573303665	0.0539054300358867	0.615119008843799
OLA1	0.157588775958825	1.17068468202378	0.399888769782796	0.394081524330932	0.693520851048137	0.959095509061394
OSBPL2	-0.0654706562766231	0.936626530466206	0.455789537621411	-0.143642297316189	0.885782938557336	0.991119288007397
PBRM1	-0.543238766130739	0.580863920174265	0.3039694174816	-1.7871494133571	0.0739133428456724	0.665891697274202
PDCD11	0.21276427353358	1.23709300130832	0.255336781825589	0.833269190644502	0.404692928065238	0.878816814451341
PDCD5	0.368701905861404	1.44585653806962	0.317938039771846	1.15966590888585	0.246184855244928	0.863266479384717
PDCL	-0.478543253915593	0.619685458971132	0.533306518065812	-0.897313716793048	0.369551539133592	0.878816814451341
PDGFC	-0.0948453674877633	0.909513563962314	0.262269009807385	-0.361633909997293	0.717625620841927	0.961478987147437
PDLIM5	-0.322252716674919	0.724515070152659	0.48414925203759	-0.665606143805213	0.505662878373007	0.914587674350908
PDZK1IP1	0.0743231419173154	1.07715482313844	0.136719315488543	0.543618446682055	0.586704063143565	0.927081992906243
PLAU	0.174487359140307	1.19063569163116	0.192568149681415	0.906107055756513	0.364879191111991	0.878816814451341
PPARA	-0.22232775948214	0.800652899744586	0.341859176223433	-0.650348959294368	0.515466838764878	0.914587674350908
PPIB	-0.448799447536936	0.638394117368753	0.360287884276172	-1.24566899727585	0.212885940048598	0.839640284456499
PPP2R2A	0.349672353386689	1.41860267207867	0.394342825137314	0.886721733215077	0.37522873446001	0.878816814451341
PRDX2	0.0126689784315349	1.01274956991643	0.305998467264101	0.0414020976797917	0.966975340526109	0.995840276064202
PRKD1	-0.0557036027484598	0.945819432629037	0.09869676223157	-0.564391389230821	0.572487797707685	0.918643210275122
PRRX1	0.00597833420573603	1.00599624011038	0.173242379056628	0.0345084975067325	0.972471666354902	0.996542747205271
PRSS23	-0.271149610999952	0.762502409123027	0.247440767063194	-1.09581624005677	0.273159199998546	0.863266479384717
PSMB4	-0.917220471619616	0.399628276931448	0.59323350274613	-1.54613734284008	0.122071401837533	0.693529412140885
PSMD4	-0.321002816721941	0.725421207677432	0.455432124030509	-0.704831301492551	0.480915226545718	0.913519405963208
PSMD9	-0.315035084171195	0.729763270680399	0.145761883203117	-2.16129949235218	0.030672212122196	0.577195264481324
PTGIS	-0.0529172839769328	0.948458461949756	0.240573914809635	-0.219962683896157	0.82590021688506	0.988215866446286
PTGS2	-0.0112720956001084	0.988791196434993	0.146316807564316	-0.0770389662524144	0.938592546475936	0.992497735192308
PTPRD	-0.132199711274198	0.876165997377703	0.131645494003392	-1.0042099220714	0.315277440617233	0.878816814451341
PTRF	-0.0041864435411642	0.995822307397568	0.303211742328518	-0.0138069967508988	0.988983960466251	0.999633781937942
PYROXD1	0.00108631467893791	1.00108690493244	0.217225231877888	0.00500086785290477	0.996009901380742	0.999633781937942
RAB27A	-0.76186707990186	0.466794071055817	0.340090724308764	-2.24018776592734	0.025078735571347	0.577195264481324
RAB35	-1.37423628154353	0.253032767825718	0.822267683069279	-1.6712760453067	0.094667165720818	0.693529412140885
RABGGTB	-0.360252125037019	0.697500446574237	0.465672463682925	-0.773616980028935	0.439157327735812	0.90453300339615
RAC1	-0.158374097990301	0.853530418221421	0.277184818814706	-0.57136642139183	0.567751285768559	0.914587674350908
RBMS1	-0.23248353725474	0.792562796998807	0.354002186897676	-0.656729099026553	0.511355120365844	0.914587674350908
RBP1	0.12460867378696	1.13270510912559	0.24462492056091	0.509386670422785	0.610481217717602	0.936301046918595
RCN3	-0.160731128251714	0.85152099026818	0.218852200585077	-0.734427745400857	0.462688082013396	0.913519405963208
REG3A	-0.0856602690233327	0.917906019363554	0.122763084995406	-0.697768950874265	0.485321699573901	0.913519405963208
RELA	0.17398635485657	1.19003932745226	0.630349345474312	0.276015761903667	0.782535960074029	0.984524849486701
RGS5	-0.336305456943679	0.714404852561455	0.199294262899809	-1.68748187755284	0.0915107317156695	0.68882623509613
RPL27A	-0.18763503890266	0.82891717455655	0.322931669724068	-0.581036350702261	0.561215954577544	0.914587674350908
RPL37A	-0.0730540729842707	0.929550565093732	0.386932662252725	-0.188803066039836	0.850247168710932	0.991119288007397
RPL38	-0.184763489832418	0.831300871712175	0.487961224387679	-0.3786437950357	0.704952395765852	0.959095509061394
RPLP2	-0.519015146770063	0.595106351870209	0.487758002211881	-1.06408330445926	0.287290963397925	0.878816814451341
RPS11	0.0752180049682141	1.0781191606004	0.498830182620158	0.150788800655814	0.880142321029882	0.991119288007397
RPS19	-0.0221492454685443	0.978094248023203	0.150093899414282	-0.147569258677257	0.882682717451567	0.991119288007397
RRM2	0.0894501249335551	1.09357278993662	0.169571583286713	0.527506573918768	0.59784185248129	0.930475665140052
S100A11	0.920857920005732	2.51144408407856	0.348167130895608	2.64487321832179	0.008172152975091	0.338327133168767
SCOC	-0.069169890087903	0.933168130594855	0.125352104663957	-0.551804776420251	0.581082114452527	0.921716457407457
SELENBP1	-0.172123150948097	0.841875489019578	0.138810496434481	-1.23998656707736	0.21498036268693	0.839640284456499
SLC12A2	-0.0632515742510337	0.938707289398166	0.185954448989318	-0.340145528083963	0.733746937176199	0.968803749887473
SLC25A13	-0.057784059187729	0.943853741975935	0.251189397919226	-0.230041791836733	0.818059295225665	0.984524849486701
SLC25A30	-0.462237124854661	0.62987296369723	0.363204337455227	-1.27266410994236	0.203137258436132	0.83266163358969
SLC26A1	-0.100543102640402	0.904346131866574	0.147054820854831	-0.683711707347938	0.494157229262999	0.914587674350908
SLC39A8	-0.171230052836181	0.842627702279412	0.2035927077051	-0.841042170745157	0.400324310084565	0.878816814451341
SLC4A4	-0.192718371472663	0.824714204483111	0.11836915857169	-1.62811304733524	0.10350091749118	0.693529412140885
SMAD4	-0.883075297990597	0.4135092900136	0.424135855790679	-2.08205763774524	0.0373372053374705	0.615119008843799
SOAT1	-0.618360987576222	0.53882685816279	0.307773208171346	-2.00914495205821	0.0445217636120062	0.615119008843799
SOX9	0.293052893162697	1.34051369256538	0.213439624022582	1.3730013557918	0.169751925214827	0.73976102146251
SPARC	0.263857628833023	1.30194282398618	0.264318865139312	0.998255000428949	0.318155722290069	0.878816814451341
SPP1	0.201642405407744	1.22341044492169	0.114094102416996	1.76733416658796	0.0771722810929913	0.665891697274202
SPRY4	-0.030461036569048	0.969998225789813	0.311634317716332	-0.0977460916123346	0.922133914954302	0.992497735192308
SRC	-0.184050040391901	0.831894174474595	0.319269547864135	-0.576472268098126	0.564296009182488	0.914587674350908
STK3	0.16476423628271	1.17911509338101	0.182238067426715	0.90411536189588	0.365934233485132	0.878816814451341
STOX2	-0.325548206288894	0.722131368153692	0.149437017337102	-2.17849775169508	0.0293689994363459	0.577195264481324
STX7	-0.285444736808383	0.751679880259795	0.493950535586419	-0.577881217335867	0.563344317061535	0.914587674350908
SULF1	0.143943583129181	1.15481895541524	0.157029647725137	0.916665006987332	0.35931820829216	0.878816814451341
SYT17	-0.167088742113904	0.846124521126775	0.153426149749884	-1.08904995912556	0.276131855222665	0.866049909561993
TACC2	-0.140710915705117	0.868740414611159	0.415374820833746	-0.338756488471498	0.734793182281803	0.968803749887473
TARS	-0.260040910431023	0.771020042396081	0.323879479400712	-0.802894060816041	0.422035969132738	0.891458746829126
TBL2	-0.111377716508915	0.894600779621404	0.385292803032652	-0.289072922287303	0.772525574316344	0.984524849486701
TCF3	-0.0608577103407566	0.940957118718774	0.400428822437248	-0.151981343326737	0.879201650571787	0.991119288007397
TEX11	0.0126009473593495	1.0126806738209	0.166510695975018	0.0756765040561723	0.939676469424569	0.992497735192308
TFG	-0.209983017875369	0.81059801152976	0.426023802535937	-0.492890342336344	0.622090071579298	0.936528325941198
TGFA	0.162457623787301	1.1763984660808	0.231468711027322	0.701855654987965	0.482769186309623	0.913519405963208
TGFB1	-0.0219329711540681	0.97830580756281	0.346509733302165	-0.0632968400196195	0.949530132018627	0.992497735192308
TGFBR1	0.257883858158215	1.29418850045923	0.406935745968376	0.633721320166981	0.526262708555283	0.914587674350908
TGFBR2	-0.336387884170152	0.714345968577735	0.313337019091839	-1.07356572531749	0.283017366201116	0.874396937367625
THNSL2	-0.097468570593557	0.907130851692006	0.132491733668995	-0.735657749313353	0.4619390083502	0.913519405963208
THRAP3	-1.23247089066722	0.291571246211163	0.694150152784115	-1.77551050838784	0.0758136320007188	0.665891697274202
TIMP2	-0.0501876304148361	0.951050961672241	0.296919804489974	-0.169027561166035	0.865774962626256	0.991119288007397
TIMP3	-0.141545659386162	0.868015541623258	0.239381054408808	-0.591298504118183	0.554320431698596	0.914587674350908
TLE1	-0.197276683094147	0.820963455176972	0.299666929008413	-0.658319834447294	0.510332635494175	0.914587674350908
TMCC1	-0.703546654369986	0.494827206877587	0.36539028828621	-1.92546621222428	0.0541710590437853	0.615119008843799
TMX1	-0.354715879256645	0.70137268943213	0.425635969591274	-0.833378531417982	0.404631278653596	0.878816814451341
TNFRSF11A	-0.159344586610651	0.852702478481446	0.199389624204714	-0.799161878388672	0.424196553442845	0.891458746829126
TNPO1	-0.580253021649839	0.559756718077774	0.509691328082155	-1.13844005122314	0.254936778040139	0.863266479384717
TP53	-0.152442715362607	0.858608077600036	0.214553877979483	-0.71051018419338	0.477387817774653	0.913519405963208
TPM3	-0.266385180440696	0.766143966988799	0.283483541371073	-0.939684819627691	0.34737925406193	0.878816814451341
TSC22D1	0.1510589357884	1.1630652022266	0.272056596370538	0.555248201306831	0.5787249035471	0.921508115648075
TXN	-0.00510200782711002	0.994910985308406	0.310631548133962	-0.0164246286565515	0.986895631571475	0.999633781937942
TYMS	0.0648166490289608	1.06696337767737	0.182049412541491	0.356038770595804	0.72181153035898	0.96396765667296
UBC	-0.895645029366154	0.408344119725446	0.510490863508564	-1.75447807862898	0.0793486229030261	0.665891697274202
UGGT1	-0.274769788940415	0.759747005257404	0.550849119008727	-0.498811343176646	0.617912295727361	0.936528325941198
USF2	0.123311752646434	1.13123703211941	0.476143771238794	0.25898008142711	0.7956506090445	0.984524849486701
USP9X	-1.08609015443151	0.337533621479899	0.3604483696012	-3.01316428656111	0.00258538915271345	0.337659441504986
VCAN	0.0972627326519045	1.10214990635219	0.196435379018412	0.495138569935449	0.620502309513826	0.936528325941198
VDR	0.0277962149607058	1.0281861341188	0.168006093690059	0.165447659368742	0.86859164375815	0.991119288007397
VEGFA	0.187330981277648	1.20602639115378	0.226989635724465	0.825284294059322	0.409210206473542	0.878816814451341
WISP1	-0.0412537991782689	0.959585557013952	0.176278265317834	-0.234026577830723	0.814964345390007	0.984524849486701
WNT5A	-0.325914427449597	0.721866956785342	0.201247341335804	-1.61947196562349	0.105345753631008	0.693529412140885
XRCC5	-0.372803826996027	0.688800343623525	0.637897590504096	-0.584425827194958	0.558933854620793	0.914587674350908
ZBED4	-0.543363230154398	0.580791628012542	0.540028979312539	-1.00617420725477	0.314331777124963	0.878816814451341
ZBTB20	-0.314924759343663	0.729843786128721	0.195864339208399	-1.60787185975995	0.107863246073199	0.693529412140885
ZEB1	-0.558657791400743	0.57197626031996	0.294930192679291	-1.89420345989545	0.058198009059286	0.617794250013959
ZNF410	-0.351728388204492	0.703471167096896	0.351808139300299	-0.999773310827983	0.317420224583688	0.878816814451341
CSNK2A1	0.560950112413557	1.75233662639895	0.508814254729251	1.10246540304192	0.270259391389963	0.863266479384717
FOXO3	-0.473389979548451	0.622887110571787	0.430486608210628	-1.09966249941237	0.271479199665175	0.863266479384717
HNRNPC	-0.920649366319843	0.398260340246314	0.393156392940955	-2.34168738662253	0.0191967866236331	0.567676404441722
IGHG1	0.0265274207550172	1.02688240476648	0.184616464405016	0.143689355337348	0.885745777177501	0.991119288007397
MICA	-0.0456909513319812	0.955337162250275	0.278216272307244	-0.16422817742854	0.869551519869798	0.991119288007397
PHLDA1	0.389090946121367	1.47563874885134	0.197798858462724	1.96710410335706	0.0491712103045521	0.615119008843799
PMS2L2	0.11098251854583	1.11737537333734	0.263937541724107	0.420487808671946	0.674129133614756	0.959095509061394
PTEN	-0.017095959436497	0.98304934724729	0.348642044456893	-0.0490358512643785	0.960890725115824	0.994761760453335
RNASE2	0.113243823778768	1.11990495912109	0.142758053597025	0.79325698918837	0.427628110360648	0.894131503481354
RPL31	0.606200872216235	1.83345262973204	0.357648059127997	1.69496480337192	0.0900820978319831	0.68882623509613
RUNX1	0.26320263226761	1.30109033512722	0.312358605138291	0.842629682480118	0.399435585062692	0.878816814451341
SAT1	-0.367327250576215	0.692582959782308	0.314712276676649	-1.16718437061045	0.243135921275437	0.863266479384717
SET	-0.00898927314350643	0.991051009577824	0.33870673621496	-0.0265399892661166	0.978826638000334	0.99811386239443
SUMO2	-0.53690755781658	0.584553156995151	0.418045367553823	-1.28432844731249	0.199027057255886	0.823972017039368
ARD1	-0.534370930787689	0.586037832571013	0.466354373514248	-1.14584736658712	0.251858312436602	0.863266479384717
C10orf22	0.0242375544647568	1.02453367153257	0.421462219003461	0.0575082495462251	0.954140334798402	0.992497735192308
C20orf74	0.0379320914552356	1.03866069654711	0.244025345904088	0.155443244285552	0.876471894447572	0.991119288007397
C5orf21	-0.153222911392244	0.857938456238808	0.407504605278845	-0.37600289520016	0.706914743638648	0.959095509061394
CALM	-0.118989256584987	0.887817338900842	0.459643410168433	-0.258872974033031	0.795733251140509	0.984524849486701
CD27BP	-0.285733891354183	0.751462560026513	0.402385428334608	-0.710099996753802	0.477642128337377	0.913519405963208
DIFF33	-0.266059232024206	0.76639373110454	0.40938807964078	-0.649894916964024	0.515760101762	0.914587674350908
DKFZP564O0823	-0.511102321940176	0.599834004061934	0.191094527614399	-2.67460470124768	0.00748174100489662	0.338327133168767
DLG7	-0.168485266906389	0.844943711962038	0.134957941544302	-1.24842795450523	0.211874377042242	0.839640284456499
DOC1	-0.100734386237794	0.904173161828876	0.266021755737328	-0.378669729318153	0.704933134735232	0.959095509061394
EIF3S2	-0.537289364792397	0.584330013123728	0.364130650466484	-1.47554006811589	0.140067404249272	0.693529412140885
EIF3S7	-0.179775695146555	0.835457587587537	0.465055450710173	-0.386568300343593	0.699075829540502	0.959095509061394
FLJ12505	-0.127309732763679	0.880460922764639	0.173701306116227	-0.732923290044195	0.463605217254574	0.913519405963208
FLJ14959	-0.0686021391994465	0.933698088057755	0.119673281305822	-0.573245242805165	0.566478654988629	0.914587674350908
HNRPA3	-0.037737560415999	0.962965628031023	0.230225904654134	-0.163915352934292	0.869797780681222	0.991119288007397
HRASLS3	0.136944269179004	1.14676423662709	0.163349668132645	0.838350458525579	0.401833904645224	0.878816814451341
HRMT1L2	0.00961668599340251	1.00966307490143	0.251464298202711	0.0382427488201537	0.969494137178828	0.995956756307778
MCPIP	-0.273367394530569	0.760813217660887	0.234307235765742	-1.16670487634398	0.243329572883643	0.863266479384717
MDG1	-0.172924016026411	0.841201530251176	0.268392134320562	-0.644296139542877	0.519383418502717	0.914587674350908
MRCL3	0.0716692527203027	1.07429996350597	0.181209264086033	0.395505456532708	0.692469895467875	0.959095509061394
OBP	-0.209600357835062	0.810908254352504	0.358026090047194	-0.585433195126739	0.558256473850017	0.914587674350908
PRV1	-0.892409903039699	0.409667303717064	0.556598791660606	-1.60332705785653	0.10886246571324	0.693529412140885
PX19	0.0832111893194304	1.08677129880541	0.494814951640334	0.168166279219295	0.866452468397849	0.991119288007397
SPDY4	-0.574653027760812	0.562900145651151	0.413074573874939	-1.39116049281404	0.164176764399117	0.737806875464053
STRAD	-0.598680191817492	0.5495364403781	0.520568078859984	-1.15005167648498	0.250122587781737	0.863266479384717
TMEM46	0.027445589224981	1.02782568879346	0.115916739602027	0.236769851526268	0.812835341574553	0.984524849486701
TRP1	-0.182534249400614	0.833156108342342	0.154088484746519	-1.18460668687144	0.236172991930739	0.863266479384717
TXNDC13	-0.281799050693263	0.754425270537127	0.330102857071224	-0.853670438339956	0.393287618029099	0.878816814451341
