# Supplementary material for: Comparison of Nanostring nCounter® Data on FFPE Colon Cancer Samples and Affymetrix Microarray Data on Matched Frozen Tissues
Source: PLoS One. 2016 May 13;11(5):e0153784. doi: 10.1371/journal.pone.0153784 (PMC4866771; doi:10.1371/journal.pone.0153784)
Supplement: S8 Table — (CSV) [file pone.0153784.s010.csv]

	coef	exp_coef	se_coef	z	rawp	FDR
ABP1	0.0832243346891403	1.08678558490982	0.21406262499056	0.388784986135766	0.697435208132245	0.957643732418384
ACYP2	0.261812816039558	1.29928331466935	0.60135071432463	0.435374582257871	0.66329055687565	0.943779660240825
ALAS1	0.0912425337722317	1.09553467719783	0.558004499448529	0.16351576709938	0.870112359872989	0.992582749652311
ALDH9A1	-0.791887592680102	0.452988929186289	0.83753815452716	-0.945494349600312	0.344406554165595	0.810138144457707
AMOTL2	0.0587924976420233	1.06055515021186	0.440792634978149	0.133379038070674	0.893893622474258	0.992582749652311
ANXA3	0.274207625332305	1.31548790249938	0.329938936628147	0.831085982559697	0.40592505785952	0.830430731337768
ATXN2	0.0922056784833485	1.09659034392632	0.775955919766056	0.118828500607544	0.905411228434729	0.992582749652311
AXIN1	-0.228069206595449	0.796069164692372	0.718411374419107	-0.317463245594992	0.750892123929141	0.984688189286677
BMP4	0.529460490282361	1.69801596533872	0.2607819037027	2.03028079312575	0.0423280054144619	0.633851661878837
BSG	-0.0886580222932874	0.915158483866822	0.440195787159451	-0.201405885470624	0.840381213565995	0.988402904591824
C14orf156	-0.984472148106798	0.373636399573992	0.601102249494297	-1.63777817989373	0.101467974945871	0.636480933751373
CAMTA2	1.63161938169454	5.11214653563408	0.875053283108118	1.8645943203586	0.0622382895808102	0.633851661878837
CCT3	-0.711233362379801	0.491038195790221	0.647112932129448	-1.09908692450227	0.271730152661641	0.771580654853092
CCT7	-0.606012331498235	0.545521898015493	0.745583892618005	-0.812802338540757	0.416331394551452	0.830430731337768
CD38	-0.0624130975185048	0.939494703687129	0.337094819670399	-0.185149975248894	0.85311140458056	0.992582749652311
CHI3L2	0.158927807999588	1.17225331631404	0.455032410723647	0.349267006600348	0.726888865563782	0.978766501155955
CKS2	-0.637432198702534	0.52864814608113	0.316138046876259	-2.01630966282282	0.0437676051273508	0.633851661878837
CLCA4	-0.0680022197756439	0.934258399730871	0.083796796923496	-0.811513354594304	0.417070926873015	0.830430731337768
CLK2	1.71029390294191	5.53058669448429	0.784987665725671	2.17875258124069	0.0293500533057105	0.627321544167119
COPS5	0.0390566098378425	1.03982934655472	0.847490725038606	0.0460849997338476	0.963242501783813	0.996068693808341
COX6B1	-0.745787254364356	0.474360710364682	0.845741747887574	-0.881814402832926	0.377877181654906	0.827730969339317
CRIP2	0.48306822974114	1.62104050441294	0.413910022159173	1.16708512449445	0.243175994551238	0.771580654853092
CSN3	-1.34598520837644	0.260283148360433	0.940085351167436	-1.43176915447617	0.15220989765372	0.732731367774883
CXCL10	-0.0960099141637331	0.908455009452352	0.139793426336702	-0.686798490313033	0.492209721278761	0.865071204746385
CXCL16	0.458229649644622	1.58127209994309	0.374416040267149	1.22385154577691	0.221008235173161	0.771580654853092
CXCL9	-0.0988513117423616	0.905877391341339	0.136725643202095	-0.722990284977113	0.469685852854439	0.865071204746385
DACT1	-0.0191503932766538	0.981031810559202	0.266703065668733	-0.0718041737864391	0.942757751195732	0.996068693808341
DUSP11	-0.320940054661312	0.725466738036024	1.06394608149004	-0.301650675955157	0.762918372502843	0.984688189286677
EIF2B2	0.102985390477092	1.10847521466367	0.667347267852731	0.154320539602208	0.877357003043574	0.992582749652311
ESM1	-0.309918596979976	0.733506663451694	0.2911467557725	-1.0644755293861	0.287113334100887	0.771580654853092
FAP	0.0917813092767906	1.09612508348023	0.193364044160391	0.474655511448963	0.635032532664812	0.939572873616402
FBL	-0.619304236222791	0.538318850084724	0.525114934944697	-1.17936892480122	0.238251303536253	0.771580654853092
FCGR2B	0.208914759886071	1.23233994925544	0.240810273364261	0.867549199489744	0.385641166923916	0.830430731337768
FJX1	0.30488680968918	1.35647145489071	0.385732504621993	0.790409949993613	0.429288393203039	0.838327333896501
GJA1	0.132450165819295	1.14162212286842	0.24828058286009	0.533469690998483	0.593708486437772	0.930505362789996
GMNN	-0.32250921071791	0.724329260183701	0.479500672099711	-0.672593865834758	0.501205705283302	0.87184521843398
GPR87	0.271297613328958	1.31166538140146	0.219780578877666	1.2344021237653	0.217053098046542	0.768034039241611
GZMB	-0.245240421107458	0.782516382169223	0.154661039584421	-1.58566386057165	0.112815581355935	0.669295001703816
HERPUD1	0.199322843176364	1.22057595691672	0.481899573696276	0.41361904856548	0.679153120671253	0.956358476047275
HIF1A	0.256606456286785	1.29253635709693	0.503393208222824	0.509753512950059	0.610224157471254	0.939155394769886
HIST1H2AE	-0.547356625765732	0.578476922118408	0.52320164239201	-1.04616763675146	0.295483642015444	0.771580654853092
HIST1H2AJ	0.742208513808467	2.10056953228237	0.893061196740783	0.831083599329082	0.405926404098348	0.830430731337768
HMP19	0.0169476318679615	1.01709205771939	0.587918288708427	0.0288265090463388	0.977002958500337	0.996068693808341
HS3ST5	-1.23864915477538	0.289775395378537	1.226975432698	-1.00951422641912	0.312728082325374	0.778447359096717
IGFBP6	0.424894440341602	1.52942896514288	0.25763295259878	1.64922396788001	0.0991017594450152	0.633851661878837
IL2RB	0.149815056346015	1.16161938872666	0.390014195419619	0.384127188459968	0.700884180972875	0.957643732418384
INSIG2	1.28353979432189	3.60939365026547	0.735078582369949	1.74612595864739	0.0807890669955651	0.633851661878837
INSM1	-0.0303964469157695	0.970060879662272	0.247527295325653	-0.122800383997164	0.90226517017687	0.992582749652311
LCN2	-0.122413867944877	0.884782109763047	0.121392364477232	-1.00841489060737	0.31325532734692	0.778447359096717
LIF	0.248279946139731	1.28181872217385	0.358825940784944	0.691923068874592	0.48898564262505	0.865071204746385
LSR	0.705792470021716	2.0254511584133	0.612582839733873	1.1521584090216	0.249255984961989	0.771580654853092
MDK	0.307386491875386	1.35986644385154	0.337888537392304	0.909727492526613	0.362966241526745	0.826349502115155
MMP1	-0.104028816250702	0.90119932786127	0.102630592764387	-1.01362384693154	0.310762274245718	0.778447359096717
MMP13	-0.417582690128776	0.658637026815643	0.383019994785567	-1.0902373134921	0.275608620627103	0.771580654853092
MMP7	0.105978257938099	1.11179770346926	0.139145914448554	0.761633989457031	0.446278482792452	0.854595367656028
MORC4	0.263843767556883	1.30192477752225	0.287988369211854	0.916161191783376	0.359582356860393	0.826349502115155
MRPL37	-0.171215316207279	0.84264011986266	0.62035453768731	-0.275995911701673	0.782551206318667	0.984688189286677
MS4A12	-0.113686148232578	0.892538036568468	0.119468276923519	-0.951601137642236	0.341299304363835	0.809970971328816
MSH2	-0.332443735999784	0.717169018526672	0.469064569307654	-0.708737682938781	0.478487275637176	0.865071204746385
MUM1L1	0.426202977332923	1.53143158948763	0.378976928721913	1.12461457421769	0.260752395127876	0.771580654853092
MXRA8	0.181921552460427	1.19952009078905	0.421006899685124	0.432110620031378	0.665661016401741	0.943779660240825
MYBL2	-0.91971554070021	0.398632419656924	0.506408956693126	-1.81615180486932	0.0693470887751241	0.633851661878837
MYOT	0.10505204502008	1.11076841881603	0.376212472549101	0.279235944274467	0.780063760707369	0.984688189286677
NANOG	0.687885588889155	1.98950445251455	0.467982699580319	1.46989533909275	0.14159010211833	0.723763837937321
NDUFS2	0.155584675078609	1.16834086123321	0.624131767594198	0.249281775350631	0.803142827599967	0.985506268328968
NFIL3	0.415374139152703	1.51493743208196	0.379023508106477	1.09590600653724	0.273119910216607	0.771580654853092
NME1	-0.567544766068857	0.566915641884207	0.341757672880114	-1.66066429843683	0.0967808874656461	0.633851661878837
NRBP1	0.106354564170908	1.11221615860339	1.0547080661709	0.100837916748874	0.919679127017139	0.992582749652311
PBK	-0.125396055148815	0.882147454347468	0.219347727042908	-0.571677020953516	0.567540804933255	0.910705012567316
PCK1	-0.172141395571366	0.841860129458557	0.128654248613287	-1.33801563047322	0.180891341591005	0.739276018513449
PCNA	-0.361401465793775	0.696699241400213	0.425304706308694	-0.84974715876166	0.395465673436196	0.830430731337768
PIM3	-0.106645854120457	0.898843938507943	0.669442365095779	-0.159305505120219	0.873428183690605	0.992582749652311
PLIN3	1.02262213149536	2.78047598728829	0.725030339202644	1.4104542612934	0.158405592943236	0.736852982904493
POLD2	-0.806710144081631	0.44632399519032	0.474464484497021	-1.70025401361036	0.0890831563408689	0.633851661878837
POLR2H	-0.20447990415369	0.815071121296915	0.778240593398685	-0.262746387027561	0.792746060832991	0.984688189286677
POLR2I	-1.03971419474337	0.35355571560215	0.666795224631825	-1.55927060713048	0.118932345452166	0.673690959185874
PPL	0.469136771525572	1.59861362862792	0.219342862906573	2.13882852311177	0.032449558523705	0.633851661878837
PPM1G	-1.30824513713085	0.270293969287445	0.767333449729824	-1.70492389924027	0.0882086184208761	0.633851661878837
PPP2R1A	0.243219663843308	1.2753487413576	0.810627647938444	0.30003869774471	0.764147638096806	0.984688189286677
PRTN3	1.25618529294824	3.51199865552015	1.18558692695675	1.05954718661811	0.289350651354573	0.771580654853092
PSMA6	-0.758426264366475	0.468402989756201	0.576641373564898	-1.31524774172507	0.188426654815908	0.739276018513449
PSMC4	-0.274346060151578	0.760069000150199	0.473911616745854	-0.578897099073861	0.56265860772427	0.909924467179092
PSMD14	-1.38108367384901	0.251306071628001	0.671380970664736	-2.05707896737317	0.0396786305071273	0.633851661878837
PSMD8	0.519367065071212	1.68096337249284	0.794384215818002	0.653798319162728	0.513241749541224	0.880312831516895
PSME1	-0.00625700633238473	0.993762527968421	0.553845029801071	-0.0112973954729396	0.99098617431608	0.996068693808341
PSME2	-0.213623834672307	0.8076521386197	0.43362617553096	-0.492645155497664	0.622263336047484	0.939572873616402
RAMP1	0.638086930351221	1.89285624748729	0.243952881226479	2.61561547108287	0.00890667996325167	0.586297482736841
REG1A	-0.0416765397279314	0.959179987019613	0.0849697371988157	-0.490486861580081	0.623789424639776	0.939572873616402
REG1B	-0.0309693856910862	0.969505253355023	0.0932497065047387	-0.332112419994721	0.739804372105721	0.981663493755668
RFWD3	-0.680839159366606	0.506192038298195	0.35876435115174	-1.89773358802487	0.0577311856165392	0.633851661878837
RPL36A	0.0202938709547268	1.02050119162524	0.769487347933164	0.0263732353874771	0.978959641789098	0.996068693808341
RPS12	1.25345072241306	3.50240796666124	1.40036142180031	0.895090869328298	0.370738514482166	0.826349502115155
S100A3	-0.389484019166911	0.677406313012352	0.648563648637204	-0.600533224434202	0.548150925357353	0.898284301071325
SLC7A7	0.391457730752261	1.47913540424574	0.358481144966877	1.09198973571799	0.274837612781865	0.771580654853092
SNAI2	0.0378642901969033	1.03859027643222	0.225698454272114	0.167764951333039	0.866768196428823	0.992582749652311
STAP2	-0.0990575550503817	0.905690579456501	0.367734878801051	-0.269372204707221	0.787643273324243	0.984688189286677
STAT5A	0.0947421104653862	1.09937530118009	0.767340986322493	0.123468069807454	0.901736457400196	0.992582749652311
TAF7	-0.0427943648154611	0.958108390606926	0.780657532886045	-0.0548183588996482	0.956283174107119	0.996068693808341
TFF3	0.320433059856584	1.37772427224057	0.237129824978951	1.35129800684088	0.176599990259856	0.739276018513449
THBS3	0.772160497197289	2.16443746697752	0.644841696046779	1.19744194882409	0.231134341468502	0.771580654853092
TIMP1	0.400683715034203	1.49284502938377	0.3174496384775	1.26219616111675	0.206878209737292	0.744761555054252
TMEM14A	0.377066784057654	1.45800167738796	0.625022537847992	0.603285099695649	0.546319043604133	0.898284301071325
TNFRSF1A	0.13129531290231	1.14030447821905	0.756277825109718	0.173607249271473	0.862174134446277	0.992582749652311
TTC13	0.0067350737909256	1.00675780540479	0.60032719676312	0.0112190049480353	0.991048716941925	0.996068693808341
TWIST1	-0.0842360892428026	0.919214213887737	0.208959854896713	-0.403120921405884	0.686859270385159	0.957643732418384
UQCRC1	-0.434247176346999	0.647752126691704	0.506000841298224	-0.858194573813099	0.390785031784256	0.830430731337768
WIF1	-0.0522260647982649	0.949114281260157	0.130890767987205	-0.399004953530185	0.689889554336102	0.957643732418384
YIPF3	0.590137426952814	1.80423634906469	0.72217187363952	0.817170328136301	0.413831096675621	0.830430731337768
ABCC9	-1.23460323259514	0.290950179017029	1.06132461762616	-1.16326636741598	0.244721446827144	0.771580654853092
ACTB	0.58293715663401	1.79129201690141	1.33143086486451	0.437827582353164	0.661511274726408	0.943779660240825
ADAMTS12	-0.0733925787340143	0.929235960133569	1.25626048261038	-0.0584214657309859	0.953412916791074	0.996068693808341
AGXT	-0.455958576486095	0.633840092438633	0.969833653645016	-0.470141013123667	0.638254273986006	0.939572873616402
AHI1	-0.0917157494838369	0.912364452756434	0.711483222095755	-0.128907817690595	0.897430590663221	0.992582749652311
AHNAK2	0.312802153804881	1.36725099885871	0.200875309828462	1.55719562584371	0.119424046593243	0.673690959185874
AK1	0.683514328040862	1.98082678957557	0.757048867967844	0.902866851747138	0.366596565381152	0.826349502115155
ANGPTL2	0.603700938371857	1.82887484391589	0.436226814168227	1.38391524492359	0.166384408199053	0.739276018513449
ANTXR1	-0.559067060856864	0.571742215803887	0.893482777352974	-0.625716661840033	0.531500802575359	0.896191856744896
AP2S1	-0.399012561218767	0.670982272945391	0.564253721667049	-0.707150960457845	0.479472669920498	0.865071204746385
APC	0.991590937271902	2.6955194652524	0.922789319008963	1.07455831666629	0.282572522454811	0.771580654853092
APLP2	0.707858142582272	2.0296394015742	0.718434826065866	0.985278158714116	0.324487458114304	0.799629807495964
APOA5	0.433472939837707	1.54260560785474	0.939547762050681	0.461363389224192	0.644537913302073	0.939572873616402
APOC1	0.242408220949093	1.27431428844028	0.177113800265311	1.36865800737138	0.171106202450399	0.739276018513449
APOC2	0.272344481091357	1.31303924060329	0.321261868950259	0.847733601193499	0.39658634887714	0.830430731337768
ASPN	0.274057870373352	1.31529091641272	0.178067294436241	1.53906909879782	0.123787428009116	0.674315726260186
ATP2B4	0.716678917536612	2.04762158578054	0.896309293855075	0.799588850020886	0.423949049692676	0.837051059096881
ATP5J2	-0.297124952732065	0.742951172782951	0.685910672529783	-0.433183160186451	0.664881711762932	0.943779660240825
ATP6V1A	0.163712212875908	1.17787528896943	0.419997276236168	0.389793510908036	0.696689242542745	0.957643732418384
AXIN2	-0.798951489735679	0.449800337224741	0.601005597810161	-1.32935781737601	0.18372994763522	0.739276018513449
AXL	0.80815690663371	2.24376869809762	0.335789950457833	2.40673345206379	0.0160959128840578	0.605791630363628
B4GALT1	-1.10468614835983	0.331314849634931	0.954659370953722	-1.15715215496835	0.24721020134611	0.771580654853092
BGN	-0.0155823268418927	0.984538449473917	0.517002353000168	-0.0301397600058653	0.975955591224178	0.996068693808341
BMP2	-0.0880914909020642	0.915677096767249	0.226920757020453	-0.38820375913925	0.697865251507742	0.957643732418384
BNC2	0.122030470458977	1.1297885264308	0.452420159388122	0.269728189442348	0.787369372019683	0.984688189286677
BRD3	-0.705119109656508	0.494049724658432	0.663958229841988	-1.06199317662546	0.288238782845704	0.771580654853092
BTBD12	0.669398549050512	1.95306229613914	1.04401755943928	0.641175565485731	0.521408623034369	0.888325802206703
BTF3	-0.687060625141307	0.503052558067453	1.02923463231208	-0.667545187046312	0.504423956333986	0.873772041515775
BTRC	0.574532144596027	1.77629928126	0.924178154803336	0.621668172537887	0.534160083917513	0.896191856744896
BUB3	-0.153130956018674	0.858017351917437	0.66879413874157	-0.228965756647945	0.818895531379601	0.985506268328968
C6orf108	0.134543316922551	1.14401421310419	0.463872842297507	0.290043530585179	0.771782935646255	0.984688189286677
C6orf64	0.00215996428749656	1.0021622986908	0.674261718053997	0.00320345087028	0.997444020380932	0.997444020380932
CALR	-0.640776320932028	0.526883234748622	0.500032034904618	-1.28147053829113	0.2000284417723	0.744761555054252
CASP3	-0.182266773987616	0.833378986922453	0.654177905644306	-0.278619581026816	0.780536784061544	0.984688189286677
CASP6	-0.520331054138631	0.59432376205748	0.356587150151455	-1.45919743299115	0.144510775147735	0.723763837937321
CAV1	0.484710548201868	1.62370495649947	0.251703394998366	1.92572113779003	0.0541392030753135	0.633851661878837
CCND1	0.981041272222983	2.66723211117045	0.426980255667176	2.29762678531835	0.021583039815649	0.627321544167119
CD109	0.396300601915129	1.4863160398533	0.289471555902768	1.36904850868402	0.170984112220268	0.739276018513449
CD44	-0.0327959074393101	0.967736047163412	0.355258475169987	-0.0923156229379683	0.92644727606404	0.99492959570607
CD47	0.46885516769258	1.59816351628228	0.493262687835804	0.950518211198352	0.341849004936355	0.809970971328816
CDC42	0.0749585765570698	1.07783950213678	0.752544470782864	0.0996068398178398	0.920656463445622	0.992582749652311
CDC42SE1	0.547739338783146	1.72933914562735	0.747759485072966	0.732507376659619	0.463858941947376	0.865071204746385
CDCA3	-0.166333064460793	0.846764160169166	0.454340291326088	-0.366097983463704	0.714291962187684	0.969563515887545
CDH1	-0.525342950765165	0.591352524785951	0.44934655959214	-1.16912645607436	0.242352686238474	0.771580654853092
CDH11	-0.0864294987510854	0.91720021026565	0.31682126251797	-0.272802077941922	0.785005362163992	0.984688189286677
CIRBP	0.11397980366593	1.1207294900284	0.480217164417532	0.237350540779147	0.812384856191342	0.985506268328968
CLDN1	-0.0706848590142533	0.931755480204851	0.25008242207401	-0.282646250896173	0.777448022234382	0.984688189286677
COL12A1	0.188289250897395	1.20718264351731	0.722555460866595	0.260587956350882	0.794410278313406	0.984688189286677
COL1A1	0.739001159549262	2.09384305451115	1.20468661725694	0.613438506714683	0.53958643137102	0.898284301071325
COL1A2	0.0016223516162605	1.00162366834061	0.204257646579458	0.00794267261680895	0.993662730779818	0.996068693808341
COL3A1	0.0265027177860334	1.02685703803561	0.230040767972541	0.115208786771208	0.90827963421848	0.992582749652311
COL5A1	0.0050536556204242	1.00506644687645	0.265424027068479	0.019039932730432	0.984809249463921	0.996068693808341
COX11	-0.856844480870169	0.42449948735737	0.585145885917218	-1.46432625007191	0.14310482814837	0.723763837937321
CRABP1	0.174533548783556	1.19069068793912	1.38433655994216	0.126077396085565	0.899670659988501	0.992582749652311
CRKL	-0.210603904808321	0.810094878027196	0.77086526709606	-0.273204558303283	0.784695976210082	0.984688189286677
CTBP1	-0.569919186163248	0.565571142826757	0.523255206388506	-1.08918015378541	0.276074448951086	0.771580654853092
CTNNB1	-0.833305762681609	0.434610190828104	0.587815274840187	-1.41763203228798	0.156298223056202	0.735312094832587
CTSC	-0.0474595010508856	0.953649094136703	0.286925710685693	-0.165406930377439	0.868623699159828	0.992582749652311
CXCL11	-0.0827802149396916	0.920553448883149	0.109085869921474	-0.758853690210118	0.447940084012942	0.854595367656028
CXCL12	-0.183734973709282	0.832156317906599	0.409378431161468	-0.448814494666948	0.653565481701279	0.943779660240825
CXCR7	-0.332766231303646	0.716937772176056	0.630861465100111	-0.527479089645838	0.597860933580046	0.930505362789996
CYB5B	-0.419737455430137	0.657219346536731	0.308029784987044	-1.3626521716002	0.172992158085655	0.739276018513449
CYFIP2	-0.543292109199173	0.580832935936825	0.429641135225916	-1.26452535536081	0.206041525914884	0.744761555054252
DACH1	-0.372660773846198	0.688898885730495	0.20155691400786	-1.84891089288886	0.0644706805387272	0.633851661878837
DCN	0.0806842271672506	1.08402853575397	0.242309192961491	0.332980462611145	0.739149031006445	0.981663493755668
DCTD	0.602058782978824	1.82587401181843	0.850920099516317	0.707538561283307	0.479231857968065	0.865071204746385
DDX3X	-0.931891314940734	0.393808190273135	0.881056755223279	-1.05769725890652	0.290193485336841	0.771580654853092
DENND2A	-0.610266697830588	0.543205977898409	0.46879910236294	-1.30176592650155	0.192996415013505	0.744761555054252
DFNB31	-0.960036146258556	0.382879046079988	0.847098382411215	-1.13332307815991	0.257078603673643	0.771580654853092
DIO2	-0.397173329269171	0.67221750056625	0.299857746381569	-1.32453916586089	0.185324044511284	0.739276018513449
DNAJA1	0.248402055438369	1.28197525371578	0.461239203165223	0.538553647941733	0.590194878158833	0.930505362789996
DNAJC1	1.08686611615273	2.96496763335617	0.810984418299625	1.3401812558021	0.180186423991117	0.739276018513449
DPYD	0.300207704114368	1.3501392079233	0.182253787985224	1.64719596466608	0.0995177730003005	0.633851661878837
DPYSL3	0.417886772934009	1.518748701207	0.266075410104792	1.57055765795654	0.116285431694431	0.673690959185874
EGFR	0.796569231452962	2.2179186952102	0.409281957819599	1.94626031329744	0.0516234782382442	0.633851661878837
EGR1	0.036529194066599	1.03720458379545	0.34394684145489	0.10620592970728	0.915418966332552	0.992582749652311
EIF2AK2	0.00740058928768993	1.00742804132723	0.732958300330982	0.0100968762948016	0.991943995173075	0.996068693808341
EIF4A1	0.460098750601357	1.58423042097704	0.658724910569997	0.69846872832429	0.48488410798246	0.865071204746385
ENG	0.66026022130529	1.93529587410179	0.551218426239652	1.19781957546214	0.230987264667494	0.771580654853092
ENTPD6	0.0862888844916451	1.09012120193114	0.462025724736635	0.186762078109031	0.851847180989237	0.992582749652311
EPHB2	-0.680249270696614	0.506490723333225	0.374337431869162	-1.81720878753684	0.0691851499416056	0.633851661878837
EPOR	0.926065843891582	2.52455761119831	1.16482091484562	0.795028516477418	0.426596914361521	0.837051059096881
ETV4	-0.326090587356294	0.721739803969529	0.340088629128791	-0.958840018237729	0.33763934567374	0.809970971328816
EXT2	-1.470032883397	0.229917924580025	0.732836658940596	-2.00594889115141	0.0448617011808684	0.633851661878837
FABP1	-0.186352112369405	0.829981296843064	0.109776163006328	-1.69756445539696	0.0895899962276376	0.633851661878837
FABP7	-0.357572352846742	0.699372095550056	0.486170572012175	-0.735487447063718	0.462042682200916	0.865071204746385
FAS	-0.0773758418552406	0.925541930832233	0.32296074996469	-0.239582803370689	0.810653697477959	0.985506268328968
FN1	0.0135184316201539	1.01361021875657	0.328220810914188	0.0411870032936097	0.967146814750939	0.996068693808341
FOXJ3	-1.52767579953507	0.217039524920881	0.943600666478572	-1.61898550287826	0.105450382356688	0.651588929786103
FOXO1	0.0135893656668611	1.01368212078129	0.432129551852354	0.0314474342442199	0.974912712782799	0.996068693808341
FRYL	-0.713807818884545	0.489775665175387	0.347937578614775	-2.05153988174083	0.0402143999238915	0.633851661878837
FTH1	0.136342589786597	1.14607445975103	0.589155356357511	0.23142043658831	0.816988189930552	0.985506268328968
FZD1	0.37465268407028	1.45448616066875	0.363886575147621	1.02958644164955	0.303204182598585	0.776077881257514
G3BP2	-0.00632153018952778	0.993698408645667	0.415163754095432	-0.0152265946320417	0.987851404671623	0.996068693808341
GADD45B	0.763906662221258	2.14664608189163	0.308891637622905	2.47305711510985	0.0133962731502746	0.586297482736841
GNAS	0.762572923667304	2.14378492569182	0.812605802794945	0.938429089534491	0.348023942454396	0.814022102689943
GPC6	0.178291171882955	1.19517327142758	0.30201627775231	0.590336299784395	0.554965207624228	0.901002337084041
GREM1	0.0991364254754405	1.10421693260358	0.166313752244464	0.596080745804593	0.551121286164532	0.898284301071325
GSK3B	-0.851713949294911	0.426682991860758	0.843060035822763	-1.01026488399928	0.312368400512713	0.778447359096717
GSTM1	-0.526604413646437	0.590607025834673	0.580222462082692	-0.907590533045215	0.364094597891153	0.826349502115155
GTF3C5	-1.76817651864651	0.170643871212392	0.953326926597281	-1.85474307849216	0.0636329239461622	0.633851661878837
H2AFZ	-0.513983620160931	0.598108190898439	0.534626238685465	-0.9613886917049	0.336356768008724	0.809970971328816
H3F3B	0.404703088805658	1.4988574064407	0.755439468442842	0.535718751417446	0.592152942095704	0.930505362789996
HES1	0.4679741073354	1.59675605788274	0.492876654366646	0.94947509318889	0.342379033774258	0.809970971328816
HMGA1	-1.17098219122697	0.310062251235066	0.904682505052891	-1.29435706414872	0.195542114068334	0.744761555054252
HMMR	-0.430153937773918	0.65040896450847	0.281608838281947	-1.52748734875731	0.126639870748844	0.680894889480798
HNF4A	-0.336170489764003	0.714501280276695	0.374189791727669	-0.898395672986889	0.368974642512848	0.826349502115155
HNRNPA2B1	-3.21128532775261	0.0403047751186364	0.987095033733403	-3.25326864993622	0.00114085581889789	0.203038989096747
HNRNPM	-1.75734190440519	0.172502783845667	1.00384600177346	-1.75060905886018	0.0800132737917114	0.633851661878837
HOPX	0.0955136822874015	1.10022387551022	0.176092713227465	0.542405648347431	0.587539089429058	0.930505362789996
HPSE	0.393528848598703	1.48220204256725	0.247584822235167	1.58947081265309	0.111954138510518	0.669295001703816
HSP90B1	-0.719799278777983	0.486849967273647	0.887270161430903	-0.811251533148777	0.417221237000618	0.830430731337768
ICAM1	-0.0315926033210888	0.968901228827669	0.258626689213316	-0.122155232382189	0.902776080240849	0.992582749652311
IER3IP1	0.817778505077282	2.26546153202836	0.634226670798979	1.28941046274051	0.197255425926942	0.744761555054252
IFITM1	-0.448786773994708	0.638402208134827	0.315254527708889	-1.4235696383372	0.154571090059597	0.735312094832587
IGFBP1	0.280904116159655	1.32432661632548	0.213337641800644	1.31671145227221	0.187935363371862	0.739276018513449
IGFBP5	-0.424386487984863	0.654171003811814	0.911275733497444	-0.465705902598857	0.641426026765914	0.939572873616402
IL2RA	-0.11655875043303	0.88997780885906	0.829222073809257	-0.140563974494294	0.888214409791252	0.992582749652311
INHBA	-0.341223165586129	0.710900242033461	0.489465962275884	-0.69713359433521	0.485719191976136	0.865071204746385
INSIG1	-0.0725435899081435	0.930025206063401	0.321066024062757	-0.225946018797566	0.821243405337119	0.985506268328968
IRAK3	-0.813683229087848	0.44322256586367	0.7795386683041	-1.04380098405898	0.296577476233513	0.771580654853092
JUND	-1.32931509642635	0.264658464767606	0.790184178384973	-1.68228513400924	0.0925135624048087	0.633851661878837
KANK1	-0.605561119352216	0.545768099662207	0.354318773540844	-1.70908561604176	0.0874350915815159	0.633851661878837
KHSRP	-1.07866503791936	0.340049175529756	0.597325103665833	-1.80582572421535	0.0709455659655381	0.633851661878837
KLF7	0.424778669646737	1.5292519123378	1.32631833252168	0.320269017799913	0.748764407416887	0.984688189286677
LAMA3	0.930064107460563	2.53467166377324	0.292446676664165	3.18028612282236	0.0014712970224402	0.203038989096747
LGR5	0.293606519270433	1.34125604141626	0.256810930879497	1.14327890275123	0.25292281151429	0.771580654853092
LOX	0.255406174353399	1.29098587975038	0.201655206054984	1.26654887493338	0.205316642893527	0.744761555054252
LRRFIP1	2.28190433891275	9.79531626132729	0.652767823930595	3.49573654714233	0.00047275521525314	0.1957206591148
LSAMP	-0.333131831201565	0.716675707708025	0.62068596123188	-0.536715588895221	0.591464086312098	0.930505362789996
MAD2L1	-0.57540280777021	0.562478252557922	0.32038917131468	-1.79594961155869	0.0725025311720999	0.633851661878837
MAOA	-0.227384991935082	0.796614033267797	0.216968985789561	-1.04800688959123	0.294635432652666	0.771580654853092
MAP3K8	-0.177293051776942	0.837534307638928	0.335667793610101	-0.52818010888134	0.597374333830133	0.930505362789996
MARS	0.182840866309766	1.20062333325641	0.613604994886698	0.297978125721625	0.765719858824985	0.984688189286677
MASP1	0.522423428806411	1.686108867231	0.453787154952183	1.15125213022273	0.249628524482761	0.771580654853092
MCTP1	0.194001060344446	1.21409757031717	0.255514096627254	0.759257758789941	0.447698380828305	0.854595367656028
MGP	0.404032368324637	1.49785242914718	0.20523153692717	1.96866609476308	0.0489914472021509	0.633851661878837
MGST3	0.707934691554493	2.0297947743311	0.636048980831914	1.11301914300461	0.265700208003996	0.771580654853092
MKI67IP	-0.0329510558418503	0.967585916108212	0.998198316178627	-0.0330105303803715	0.973666190189746	0.996068693808341
MMP2	-0.0213199649472626	0.978905698944785	0.260830383112128	-0.0817388093092566	0.934854416234221	0.996068693808341
MNT	0.507003550192681	1.66030870208857	0.736934221659553	0.687990237515262	0.491458929122986	0.865071204746385
MRC2	0.656389843508022	1.92782002443305	0.936338730104955	0.701017508305404	0.483292088859435	0.865071204746385
MRPL12	-0.846739305010599	0.428810876313303	0.546860564110011	-1.54836417284656	0.121534641974036	0.673690959185874
MRVI1	0.00808354007930746	1.00811630010224	0.270490161427346	0.0298847841143335	0.976158940947975	0.996068693808341
MS4A1	0.149928784654304	1.16175150524717	0.341080601958479	0.439569954413752	0.660248605797153	0.943779660240825
MSH6	0.372859618984789	1.4518805090663	0.562251062989797	0.663155027225899	0.50723127116195	0.874973942754364
MYC	-0.327838122739555	0.720479639536252	0.318732522957148	-1.02856815394277	0.303682649187723	0.776077881257514
MYCBP	-0.613353523636234	0.541531780974567	0.793816774021026	-0.772663848521784	0.439721347034804	0.854595367656028
MYCN	0.738872589192117	2.09357386566705	1.4936007636073	0.494692160847331	0.620817435905318	0.939572873616402
NBR2	-0.213069632945471	0.808099864883481	1.01135789456887	-0.21067678819702	0.83313948841714	0.988402904591824
NFE2L2	-0.182862229425782	0.832882894587734	0.897776517467586	-0.203683462273655	0.838600866475909	0.988402904591824
NHP2L1	-1.22293335110518	0.294365422107727	0.678715130128922	-1.80183599395064	0.0715712128708009	0.633851661878837
NLK	-0.224626082857448	0.798814853491021	0.540564540504896	-0.415539803346411	0.677746783330952	0.956358476047275
NME7	0.0355048894529763	1.03614271428676	0.467081975478601	0.076014257275922	0.939407755350808	0.996068693808341
NMNAT3	-0.0619491190538433	0.939930710138284	0.364106544647981	-0.170140086643419	0.864899968498325	0.992582749652311
NPAT	-1.00215677074893	0.367086864563845	0.840300383739034	-1.19261729512689	0.233019289259578	0.771580654853092
NPM1	-0.180730824258431	0.83465999868472	0.470139966906164	-0.38441918785965	0.700667781210446	0.957643732418384
NQO1	-0.423085757750061	0.655022457450901	0.252717806423276	-1.67414304412502	0.0941024899517582	0.633851661878837
NRCAM	0.0307878546155977	1.0312667022075	0.339017661057549	0.0908148989039583	0.927639671358799	0.99492959570607
NRG2	-0.336428634898227	0.714316859052539	0.950652419738975	-0.353892366876426	0.723419547700234	0.978744093947375
NUCB1	-0.79612250774291	0.451074615884931	0.744917443440812	-1.06873924721856	0.285187181385848	0.771580654853092
OAZ1	-0.291493987605198	0.747146505729234	1.01079572232892	-0.288380709539986	0.773055332364093	0.984688189286677
OGT	-2.08191459359304	0.124691250445048	1.31423829759964	-1.58412260348485	0.113165821544123	0.669295001703816
OLA1	-0.550679937791077	0.576557653737023	0.675454815324869	-0.815272798856605	0.414916175287551	0.830430731337768
OSBPL2	-0.423358689442053	0.654843705457948	0.433196065436583	-0.977291169566337	0.328425023515936	0.804544140447323
PBRM1	-1.06090787622486	0.34614141407493	0.775679713323134	-1.3677138360107	0.17140166733543	0.739276018513449
PDCD11	-0.338942807215799	0.712523199109442	0.744515404306512	-0.455252913848723	0.648927296916629	0.942652283942051
PDCD5	-0.912386499109471	0.401564745683935	0.552003901899473	-1.65286240906976	0.0983588691231224	0.633851661878837
PDCL	-0.60077666439523	0.548385559117411	0.861236004879753	-0.69757495157104	0.485443050933762	0.865071204746385
PDGFC	0.163640942346944	1.17779134416597	0.230839707581235	0.708894254206057	0.478390100985087	0.865071204746385
PDLIM5	0.555784763418212	1.74330853286628	0.534248650950815	1.04031102826197	0.298195422165446	0.771580654853092
PDZK1IP1	-0.240541561406228	0.786201969109669	0.219515863108593	-1.09578213619685	0.273174127888751	0.771580654853092
PLAU	0.217212064102928	1.24260758666213	0.248260364413109	0.874936539372363	0.381608436225593	0.830430731337768
PPARA	0.101878922047158	1.10724940012089	0.496758347172475	0.205087488971343	0.837503771036154	0.988402904591824
PPIB	-0.797817235090388	0.450310814797742	0.700167098950087	-1.13946690195345	0.254508465568345	0.771580654853092
PPP2R2A	0.421988294018048	1.5249906730655	0.484763409355222	0.870503602116605	0.384025251552795	0.830430731337768
PRDX2	-0.172762881913393	0.841337087434773	0.756531657901207	-0.228361734910971	0.819365034649979	0.985506268328968
PRKD1	0.0907707893550226	1.09501798671251	0.317354292897692	0.286023511849217	0.774860113631723	0.984688189286677
PRRX1	0.212252663592298	1.23646025410424	0.29489095340505	0.719766615901426	0.471668702808734	0.865071204746385
PRSS23	-0.0388728128012605	0.961873039304199	0.350142726093502	-0.111019906753339	0.91160056100733	0.992582749652311
PSMB4	-1.69448319268201	0.183694138975822	0.782282469536494	-2.1660758852055	0.0303053886071072	0.627321544167119
PSMD4	-1.25603361193778	0.284781342653014	0.956830401369455	-1.31270244981774	0.189283231793299	0.739276018513449
PSMD9	1.46502261530423	4.32764111011439	0.767325850836643	1.90925747347996	0.056228885383135	0.633851661878837
PTGIS	0.281008574968456	1.32446496113183	0.22529195733268	1.24730850712749	0.212284399341025	0.757635701096415
PTGS2	0.120702866545853	1.12828960996594	0.147009397323257	0.821055447771416	0.411614685597487	0.830430731337768
PTPRD	-0.412988029185776	0.661670203511524	0.185647056615483	-2.22458700242777	0.0261089759810466	0.627321544167119
PTRF	0.563476270306773	1.75676890135545	0.420500843712034	1.34001222288308	0.18024137117858	0.739276018513449
PYROXD1	0.402978936948812	1.49627537520685	0.43381142354339	0.928926522167772	0.352927166971909	0.820853073743653
RAB27A	0.363577474992326	1.43846629775365	0.328291716754726	1.1074829379992	0.268085185066651	0.771580654853092
RAB35	-0.0379623885146046	0.962749150635863	0.580203214131433	-0.0654294695203205	0.947832061060075	0.996068693808341
RABGGTB	-0.12113186054155	0.885917134377619	0.596502894938144	-0.203070029616724	0.839080296558916	0.988402904591824
RAC1	-0.296126604089082	0.743693267451067	0.883357837941267	-0.335228365414436	0.737452826223557	0.981663493755668
RBMS1	0.485631161071885	1.62520044845848	0.314071335170024	1.54624477528007	0.122045463620629	0.673690959185874
RBP1	0.13000862387858	1.13883820448467	0.184639112161356	0.704122882506961	0.481356251013523	0.865071204746385
RCN3	-0.101155320758118	0.903792644224827	0.754263778926566	-0.134111332910719	0.89331453823502	0.992582749652311
REG3A	-1.23232156285472	0.291614789158555	0.957111180025507	-1.28754275216164	0.197905178367558	0.744761555054252
RELA	-0.35358299743748	0.702167712048751	0.903880135128848	-0.391183502873505	0.695661601517304	0.957643732418384
RGS5	-0.183416432317189	0.832421436361903	0.270652850136676	-0.677681510557033	0.497973652059008	0.869878025115736
RPL27A	-3.90177865472173	0.0202059400742427	2.28289767473166	-1.70913427172349	0.0874260805564322	0.633851661878837
RPL37A	0.547402784709848	1.72875722742274	2.27730966505874	0.240372573439953	0.81004143821265	0.985506268328968
RPL38	-1.66349081455596	0.189476397331757	1.13809982906044	-1.46163875266483	0.143840229052643	0.723763837937321
RPLP2	-0.176242400461086	0.838414726586998	1.22970611311299	-0.143320748414375	0.886036870123641	0.992582749652311
RPS11	-1.83734796808401	0.159239173987002	2.1697204765126	-0.846813213026035	0.397099242277196	0.830430731337768
RPS19	-0.247791523955505	0.780522646591574	1.11181441239393	-0.222871300455592	0.823635673530973	0.985506268328968
RRM2	-0.406884632011081	0.665720988763048	0.373437500940061	-1.08956553904421	0.275904570097773	0.771580654853092
S100A11	1.06641275559177	2.90494005677979	0.515512939446624	2.06864401257611	0.0385795046043139	0.633851661878837
SCOC	0.0241002444993619	1.02439300250744	0.385064032303126	0.0625876282321532	0.950094881342943	0.996068693808341
SELENBP1	-0.260621320866867	0.770572664161287	0.179646431430785	-1.45074588340643	0.146850633784384	0.723763837937321
SLC12A2	-0.509850085864946	0.600585608335748	0.261577657515951	-1.94913468798021	0.0512793421240327	0.633851661878837
SLC25A13	-0.574908548404361	0.562756331418215	0.414849320415005	-1.38582497334029	0.165800354751763	0.739276018513449
SLC25A30	0.437599732923452	1.54898477571084	1.25903251010275	0.347568255316728	0.728164450135348	0.978766501155955
SLC26A1	1.30552139679193	3.68961234431288	1.47236822098748	0.886681319375631	0.375250498545046	0.826349502115155
SLC39A8	-0.248033894872787	0.780333493525286	0.305344031712221	-0.812309621648519	0.416613990967336	0.830430731337768
SLC4A4	0.121124521999217	1.12876545974824	0.113022891867124	1.07168132046752	0.283863193651347	0.771580654853092
SMAD4	0.187314231214058	1.20600619030422	0.370388553221484	0.505723596436437	0.613050700964506	0.939572873616402
SOAT1	-0.270163455466746	0.763254725982614	0.553741100628527	-0.487887670176723	0.625629408390816	0.939572873616402
SOX9	-0.051187178462637	0.950100815477637	0.337865796262008	-0.15150151044867	0.879580119425308	0.992582749652311
SPARC	0.017790224547487	1.01794941319163	0.264587548492206	0.0672375727764492	0.946392574039006	0.996068693808341
SPP1	0.194177812952004	1.21431218419477	0.112797746486985	1.72146890340942	0.085165770308108	0.633851661878837
SPRY4	0.246952505756664	1.2801183130838	0.792263599677122	0.311704975285128	0.755264746489907	0.984688189286677
SRC	-2.57926864778699	0.0758294417781674	0.962344283509574	-2.68019324475089	0.00735796691820823	0.586297482736841
STK3	0.585833161864491	1.7964871268536	0.417469750247707	1.40329487709441	0.160528925220711	0.738433056015272
STOX2	0.786627778774328	2.19597860036326	0.673385796772035	1.16816805840743	0.242738981980997	0.771580654853092
STX7	2.38013110856429	10.8063195721023	1.05604512231415	2.25381573028682	0.0242077627997773	0.627321544167119
SULF1	0.035396405129102	1.03603031514184	0.192695397534365	0.183690973328979	0.85425589065328	0.992582749652311
SYT17	0.829312386773774	2.29174236599643	0.338062469671233	2.4531335512643	0.0141617749453343	0.586297482736841
TACC2	1.48476473020777	4.41392682696195	1.42356279735531	1.04299208504617	0.296951958543401	0.771580654853092
TARS	0.0195440698454739	1.01973630549184	0.633117271301568	0.0308695888287726	0.97537354295846	0.996068693808341
TBL2	-0.727543452315897	0.48309427776554	0.988151936359051	-0.73626678807776	0.461568353862737	0.865071204746385
TCF3	-0.722368799549463	0.485600601992567	0.545422532517135	-1.32442052992515	0.185363420045097	0.739276018513449
TEX11	0.0156015821513175	1.01572392223906	0.5370773626687	0.0290490406704061	0.976825478279637	0.996068693808341
TFG	-0.0984038738815263	0.906282805875642	0.778792462287612	-0.12635442514746	0.899451376396349	0.992582749652311
TGFA	0.84848749288761	2.33611079425228	0.337378060969693	2.51494566792187	0.0119050728924679	0.586297482736841
TGFB1	-0.0143785161319045	0.985724361067112	1.11892187440266	-0.0128503307164144	0.989747201696744	0.996068693808341
TGFBR1	-0.444795253116731	0.640955496238565	0.744101302157755	-0.597761691623046	0.549998955220017	0.898284301071325
TGFBR2	0.526176761268161	1.69244928578241	0.548284113441895	0.959679021091906	0.337216784874351	0.809970971328816
THNSL2	-0.210902925822762	0.809852678848102	0.436966872300508	-0.482651979342089	0.629342865109514	0.939572873616402
THRAP3	0.393496577795867	1.48215421148915	0.656720721547678	0.599184044122322	0.549050161721507	0.898284301071325
TIMP2	0.958228037821838	2.6070727437982	0.404568087674007	2.36852106484968	0.0178593633478401	0.616148035500484
TIMP3	0.144505482963263	1.15546803033515	0.232746394297696	0.620870984486367	0.534684513565191	0.896191856744896
TLE1	0.168598864428816	1.18364524147119	0.360022705761501	0.46830064251699	0.639569609021054	0.939572873616402
TMCC1	-0.243698353901121	0.783724005899756	0.612066482671595	-0.39815667219255	0.690514701845417	0.957643732418384
TMX1	0.228595007967133	1.25683292860124	0.333552082549547	0.685335274239149	0.493132377584896	0.865071204746385
TNFRSF11A	0.155756248524584	1.16854133469832	0.246921608610551	0.630792296393328	0.52817634108037	0.896168054128169
TNPO1	-0.453697220128087	0.635275052628304	0.655291419124171	-0.692359470744293	0.488711611303287	0.865071204746385
TP53	-0.427504484916347	0.652134477221003	0.209364387897761	-2.04191595910337	0.0411598684349149	0.633851661878837
TPM3	0.297056039108722	1.34589071985121	1.28394560799023	0.231361856187744	0.817033695644312	0.985506268328968
TSC22D1	0.528312413346219	1.69606763100457	0.595668104792736	0.886924126196158	0.375119751400695	0.826349502115155
TXN	-0.0846640704134884	0.918820891685619	0.754799274097044	-0.112167662740231	0.910690468722685	0.992582749652311
TYMS	0.0228174524781526	1.02307976182466	0.294081970383125	0.0775887499952016	0.938155191606186	0.996068693808341
UBC	-1.26562527242817	0.282062874851931	1.41570949343206	-0.89398656878394	0.371329077470391	0.826349502115155
UGGT1	0.171440395047386	1.18701338874688	0.647915259317626	0.264603113728089	0.791315221203192	0.984688189286677
USF2	-0.526302842892278	0.59078516249992	0.960815708672882	-0.547766692552549	0.58385211158687	0.930505362789996
USP9X	-1.47952800261106	0.227745158139081	0.524782974225837	-2.81931403127868	0.00481264091644495	0.498108334852053
VCAN	0.105573544901637	1.11134783548461	0.22172060753338	0.476155762317864	0.633963412905524	0.939572873616402
VDR	-0.898143245617239	0.407325261004119	0.403039356389506	-2.22842566458759	0.0258521432452683	0.627321544167119
VEGFA	0.0697166367232251	1.07220431487593	0.466709228053702	0.149379169154125	0.881254447908812	0.992582749652311
WISP1	-2.11293077592137	0.12088316529588	1.18913803716855	-1.77685912810633	0.0755914205356135	0.633851661878837
WNT5A	-0.415403462468126	0.660073911924043	0.191149978773713	-2.17318079307709	0.0297667127812691	0.627321544167119
XRCC5	-0.171701485925279	0.842230553320703	0.648392502915025	-0.264811029050071	0.791155040172124	0.984688189286677
ZBED4	-0.963562710021065	0.381531176781086	0.488583494352707	-1.97215567279371	0.0485918381561359	0.633851661878837
ZBTB20	0.0405749029323993	1.04140931139245	0.393178432436653	0.103197173560471	0.91780648310852	0.992582749652311
ZEB1	0.0921007775232676	1.09647531657977	0.433823387714226	0.212300166684276	0.83187286539912	0.988402904591824
ZNF410	-0.53711374761948	0.584432640519986	1.05312440276925	-0.510019278071146	0.610037955957919	0.939155394769886
CSNK2A1	0.250223555510769	1.28431249973391	0.477693291750802	0.52381634791996	0.60040628176773	0.930967043639851
FOXO3	-0.389363294849422	0.677488097363734	0.489764597120265	-0.795000898674209	0.426612979394787	0.837051059096881
HNRNPC	1.23668334378844	3.44417136813921	1.51960912470401	0.813816739899687	0.41574994375537	0.830430731337768
IGHG1	-0.0568329183213235	0.944751906914815	0.233125646619269	-0.243786641004542	0.807396067168898	0.985506268328968
MICA	0.995498120765685	2.70607195624893	0.820757753035597	1.21290126969109	0.22516757015552	0.771580654853092
PHLDA1	0.959005722755397	2.60910101356694	0.381186266000425	2.51584542333518	0.0118747250807011	0.586297482736841
PMS2L2	-0.122239029402319	0.884936817301626	0.212866439429744	-0.574252238773712	0.565797124014855	0.910705012567316
PTEN	0.90567835165756	2.47360933104678	0.52222745855498	1.73426030520035	0.0828719071882721	0.633851661878837
RNASE2	2.0451766122498	7.73052372253892	1.04842328311237	1.95071651421021	0.0510907777764864	0.633851661878837
RPL31	0.348510344343623	1.41695520031911	0.346142517296507	1.00684061312551	0.314011374321623	0.778447359096717
RUNX1	-1.64731561850912	0.192566136406947	1.41368890154612	-1.16526034596967	0.243913625164651	0.771580654853092
SAT1	1.0866076634302	2.96420142841727	1.19485924461077	0.909402231544158	0.363137844310709	0.826349502115155
SET	-0.20986842004282	0.810690909627808	0.350117374330983	-0.599423037613726	0.54889081816599	0.898284301071325
SUMO2	-1.26302124037448	0.28279833278162	1.19612874615254	-1.05592415903146	0.291002865610806	0.771580654853092
ARD1	-0.247144450777729	0.781027865299939	0.857551041769548	-0.288197948273433	0.773195219234064	0.984688189286677
C10orf22	0.479421727526887	1.6151401410064	0.735620377610403	0.651724370502412	0.514578998133064	0.880312831516895
C20orf74	-0.0939195647988822	0.910355983962584	1.51419636744837	-0.0620260138103154	0.95054211585682	0.996068693808341
C5orf21	-0.287823434823202	0.749893985714826	0.856813260484182	-0.335923179644248	0.736928796925778	0.981663493755668
CALM	1.06829936410795	2.91042571444706	0.89203045678916	1.1976041355732	0.231071165349041	0.771580654853092
CD27BP	-0.262275730982082	0.769298874926626	0.536018872687349	-0.489303165142589	0.624627080573798	0.939572873616402
DIFF33	-0.540943683240424	0.582198582012983	0.487817255068004	-1.10890641448305	0.26747055637441	0.771580654853092
DKFZP564O0823	-0.280780287155413	0.755194243128893	0.233518557021682	-1.20238961192854	0.229212612047094	0.771580654853092
DLG7	-0.226342122914874	0.797445230703851	0.270850633419172	-0.83567138115045	0.403339799621516	0.830430731337768
DOC1	-0.0784391141970509	0.924558350695437	0.349202895642176	-0.22462332121503	0.822272320761334	0.985506268328968
EIF3S2	1.23009454253072	3.42155300327867	0.73491435322177	1.67379305784156	0.094171277180729	0.633851661878837
EIF3S7	-0.0708210976297426	0.931628547774999	0.651558372860922	-0.108694939056304	0.913444456120314	0.992582749652311
FLJ12505	-1.08432824055309	0.338128850869496	0.619447257565159	-1.75047710246588	0.0800360218463663	0.633851661878837
FLJ14959	1.05944132897564	2.88475890778424	1.38918016564833	0.762637817018642	0.445679424687678	0.854595367656028
HNRPA3	-1.37737319579127	0.252240269380877	0.7109524782248	-1.93736323872233	0.0527009569891691	0.633851661878837
HRASLS3	0.11372763909091	1.12044691738174	0.241547957835189	0.470828402401596	0.637763280201831	0.939572873616402
HRMT1L2	-0.765194037609264	0.465243647450321	0.522964082045662	-1.46318660091545	0.143416326176863	0.723763837937321
MCPIP	-0.524105956747137	0.592084476938541	0.36432821192505	-1.43855441218194	0.150276810508178	0.731936465298654
MDG1	0.200417332952907	1.22191259615862	0.447689265669496	0.44767062407269	0.654390925315817	0.943779660240825
MRCL3	2.06097711920193	7.85364000481477	1.19762526139315	1.72088647896795	0.0852714255982971	0.633851661878837
OBP	-0.653080245208348	0.520440221779575	0.448843734879309	-1.45502809654669	0.145661483318338	0.723763837937321
PRV1	-0.385782930903014	0.679918098870699	0.303656149271169	-1.27045980076137	0.203920893405232	0.744761555054252
PX19	-0.266972494466534	0.765694132001304	0.720273279448751	-0.370654447532549	0.71089492281056	0.968126638301223
SPDY4	-1.49696104528035	0.223809273977149	0.657103342197391	-2.27812118604423	0.0227193583162547	0.627321544167119
STRAD	-0.227103144491965	0.796838588539903	1.37762832388753	-0.164850809579106	0.869061410825833	0.992582749652311
TMEM46	-0.323074732419065	0.723919752072062	0.195128228735214	-1.65570473587126	0.097781627777966	0.633851661878837
TRP1	0.330929943441741	1.39226225179	0.403798990161549	0.819541285403772	0.412477657026022	0.830430731337768
TXNDC13	0.184412733599704	1.20251203780907	0.399351163160332	0.461780885124568	0.64423845986173	0.939572873616402
